# Supplementary material for: Cross-Species Analysis Reveals Co-Expressed Genes Regulating Antler Development in Cervidae
Source: Front Genet. 2022 May 18;13:878078. doi: 10.3389/fgene.2022.878078 (PMC9157503; doi:10.3389/fgene.2022.878078)
Supplement: Supplementary file 1 [file Table2.XLSX]

## Sheet: Sheet1
	RD/SD	RD/MJ	RD/CWD	SD/MJ	SD/CWD	MJ/CWD
RD/SD		0.719581	0.565317	0.784237	0.627451	0.0335575
RD/MJ	***		0.567806	0.790411	0.049175	0.651112
RD/CWD	***	***		0.00331929	0.883092	0.879876
SD/MJ	***	***	ns		0.589993	0.611924
SD/CWD	***	ns	***	***		0.858875
MJ/CWD	ns	***	***	***	***
RD = reindeer, SD = sika deer, MJ = muntjac deer, CWD = Chinese water deer
e.g. RD/SD = DEGs between reindeer and sika deer, etc
DEGs: |log2FoldChange| ≥ 1 and adjusted p value < 0.01
***p < 0.001
