# Supplementary material for: Cross-Species Analysis Reveals Co-Expressed Genes Regulating Antler Development in Cervidae
Source: Front Genet. 2022 May 18;13:878078. doi: 10.3389/fgene.2022.878078 (PMC9157503; doi:10.3389/fgene.2022.878078)
Supplement: Supplementary file 2 [file Table3.XLSX]

## Sheet: Up-regulated gene sets
Gene	log2(FoldChange)	Set	Group
ELMO2	11.6712	uSet1	RD vs CWD
ELMO2	11.2465	uSet1	MJ vs CWD
ELMO2	9.86291	uSet1	SD vs CWD
PLPBP	9.79713	uSet1	RD vs CWD
PLPBP	10.9134	uSet1	MJ vs CWD
PLPBP	10.9418	uSet1	SD vs CWD
FARP1	3.15763	uSet1	RD vs CWD
FARP1	2.50066	uSet1	MJ vs CWD
FARP1	2.42488	uSet1	SD vs CWD
AHDC1	8.52485	uSet1	RD vs CWD
AHDC1	8.38541	uSet1	MJ vs CWD
AHDC1	7.98672	uSet1	SD vs CWD
BRIX1	10.5113	uSet1	RD vs CWD
BRIX1	10.2034	uSet1	MJ vs CWD
BRIX1	9.91591	uSet1	SD vs CWD
UBAC1	6.19759	uSet1	RD vs CWD
UBAC1	6.54888	uSet1	MJ vs CWD
UBAC1	5.15381	uSet1	SD vs CWD
NSMCE4A	4.41304	uSet1	RD vs CWD
NSMCE4A	4.40581	uSet1	MJ vs CWD
NSMCE4A	5.0742	uSet1	SD vs CWD
ARL2	11.9627	uSet1	RD vs CWD
ARL2	10.7358	uSet1	MJ vs CWD
ARL2	10.6279	uSet1	SD vs CWD
MSRB3	3.16405	uSet1	RD vs CWD
MSRB3	2.07988	uSet1	MJ vs CWD
MSRB3	2.83847	uSet1	SD vs CWD
AGPAT1	4.43155	uSet1	RD vs CWD
AGPAT1	5.20268	uSet1	MJ vs CWD
AGPAT1	5.09876	uSet1	SD vs CWD
THRAP3	4.41264	uSet1	RD vs CWD
THRAP3	4.86438	uSet1	MJ vs CWD
THRAP3	4.33635	uSet1	SD vs CWD
AP3S2	2.76494	uSet1	RD vs CWD
AP3S2	3.01141	uSet1	MJ vs CWD
AP3S2	3.1716	uSet1	SD vs CWD
INIP	2.02452	uSet1	RD vs CWD
INIP	1.85508	uSet1	MJ vs CWD
INIP	2.36965	uSet1	SD vs CWD
OSBPL8	8.23147	uSet1	RD vs CWD
OSBPL8	7.05778	uSet1	MJ vs CWD
OSBPL8	8.2472	uSet1	SD vs CWD
SNX33	9.45662	uSet1	RD vs CWD
SNX33	12.3495	uSet1	MJ vs CWD
SNX33	10.1994	uSet1	SD vs CWD
EPS8	2.65874	uSet1	RD vs CWD
EPS8	3.67433	uSet1	MJ vs CWD
EPS8	2.91893	uSet1	SD vs CWD
PCGF3	11.6118	uSet1	RD vs CWD
PCGF3	9.87717	uSet1	MJ vs CWD
PCGF3	12.1094	uSet1	SD vs CWD
CAND1	12.2426	uSet1	RD vs CWD
CAND1	11.6403	uSet1	MJ vs CWD
CAND1	11.1485	uSet1	SD vs CWD
ATP5MG	13.3415	uSet1	RD vs CWD
ATP5MG	14.2905	uSet1	MJ vs CWD
ATP5MG	10.6101	uSet1	SD vs CWD
GLT8D2	2.25206	uSet1	RD vs CWD
GLT8D2	2.66829	uSet1	MJ vs CWD
GLT8D2	2.8953	uSet1	SD vs CWD
BAZ1B	9.33704	uSet1	RD vs CWD
BAZ1B	10.1059	uSet1	MJ vs CWD
BAZ1B	9.68108	uSet1	SD vs CWD
SMC3	8.05789	uSet1	RD vs CWD
SMC3	7.09867	uSet1	MJ vs CWD
SMC3	7.7732	uSet1	SD vs CWD
OGDH	11.6827	uSet1	RD vs CWD
OGDH	9.8293	uSet1	MJ vs CWD
OGDH	11.731	uSet1	SD vs CWD
AP1S2	1.02103	uSet1	RD vs CWD
AP1S2	1.19849	uSet1	MJ vs CWD
AP1S2	1.30933	uSet1	SD vs CWD
DSCC1	4.00132	uSet1	RD vs CWD
DSCC1	3.01881	uSet1	MJ vs CWD
DSCC1	3.37251	uSet1	SD vs CWD
CAVIN3	2.88274	uSet1	RD vs CWD
CAVIN3	3.35625	uSet1	MJ vs CWD
CAVIN3	2.00189	uSet1	SD vs CWD
TSPAN13	2.38638	uSet1	RD vs CWD
TSPAN13	2.41533	uSet1	MJ vs CWD
TSPAN13	2.22314	uSet1	SD vs CWD
VWA5A	5.99137	uSet1	RD vs CWD
VWA5A	6.32796	uSet1	MJ vs CWD
VWA5A	7.82035	uSet1	SD vs CWD
PLEKHO1	11.0258	uSet1	RD vs CWD
PLEKHO1	12.8972	uSet1	MJ vs CWD
PLEKHO1	11.0347	uSet1	SD vs CWD
NELFE	3.2044	uSet1	RD vs CWD
NELFE	3.04912	uSet1	MJ vs CWD
NELFE	4.02133	uSet1	SD vs CWD
GAS2L1	11.0976	uSet1	RD vs CWD
GAS2L1	11.4517	uSet1	MJ vs CWD
GAS2L1	11.9174	uSet1	SD vs CWD
HNRNPR	6.48289	uSet1	RD vs CWD
HNRNPR	8.33151	uSet1	MJ vs CWD
HNRNPR	8.40581	uSet1	SD vs CWD
CWDFY2	4.22565	uSet1	RD vs CWD
CWDFY2	3.04786	uSet1	MJ vs CWD
CWDFY2	2.96182	uSet1	SD vs CWD
DDX18	10.151	uSet1	RD vs CWD
DDX18	11.2843	uSet1	MJ vs CWD
DDX18	10.6611	uSet1	SD vs CWD
IRS1	9.85384	uSet1	RD vs CWD
IRS1	10.8045	uSet1	MJ vs CWD
IRS1	10.6003	uSet1	SD vs CWD
MFN2	11.5901	uSet1	RD vs CWD
MFN2	12.499	uSet1	MJ vs CWD
MFN2	11.3283	uSet1	SD vs CWD
PCDH18	5.04019	uSet1	RD vs CWD
PCDH18	3.53391	uSet1	MJ vs CWD
PCDH18	3.50474	uSet1	SD vs CWD
ZNF687	2.04646	uSet1	RD vs CWD
ZNF687	3.24149	uSet1	MJ vs CWD
ZNF687	3.46948	uSet1	SD vs CWD
KIAA0355	10.9213	uSet1	RD vs CWD
KIAA0355	12.2777	uSet1	MJ vs CWD
KIAA0355	10.8019	uSet1	SD vs CWD
KDM2A	10.8486	uSet1	RD vs CWD
KDM2A	8.54516	uSet1	MJ vs CWD
KDM2A	9.85773	uSet1	SD vs CWD
ABHD12	4.42428	uSet1	RD vs CWD
ABHD12	4.60676	uSet1	MJ vs CWD
ABHD12	3.98468	uSet1	SD vs CWD
UFL1	8.8111	uSet1	RD vs CWD
UFL1	8.39711	uSet1	MJ vs CWD
UFL1	8.67933	uSet1	SD vs CWD
NUP88	9.44715	uSet1	RD vs CWD
NUP88	10.7342	uSet1	MJ vs CWD
NUP88	9.67757	uSet1	SD vs CWD
MOB4	6.50979	uSet1	RD vs CWD
MOB4	6.21516	uSet1	MJ vs CWD
MOB4	6.49951	uSet1	SD vs CWD
HSPA8	14.9401	uSet1	RD vs CWD
HSPA8	14.3788	uSet1	MJ vs CWD
HSPA8	14.6373	uSet1	SD vs CWD
HP1BP3	3.42915	uSet1	RD vs CWD
HP1BP3	4.19049	uSet1	MJ vs CWD
HP1BP3	3.60828	uSet1	SD vs CWD
HDHD2	2.53545	uSet1	RD vs CWD
HDHD2	1.95792	uSet1	MJ vs CWD
HDHD2	1.93193	uSet1	SD vs CWD
AP3B1	6.59892	uSet1	RD vs CWD
AP3B1	7.10086	uSet1	MJ vs CWD
AP3B1	6.68984	uSet1	SD vs CWD
RABEP2	10.2181	uSet1	RD vs CWD
RABEP2	12.828	uSet1	MJ vs CWD
RABEP2	10.6074	uSet1	SD vs CWD
AHCYL1	3.36974	uSet1	RD vs CWD
AHCYL1	3.26319	uSet1	MJ vs CWD
AHCYL1	2.58555	uSet1	SD vs CWD
COP1	2.7694	uSet1	RD vs CWD
COP1	2.69391	uSet1	MJ vs CWD
COP1	2.29547	uSet1	SD vs CWD
DDX24	11.2107	uSet1	RD vs CWD
DDX24	11.975	uSet1	MJ vs CWD
DDX24	10.2561	uSet1	SD vs CWD
PSMF1	10.9009	uSet1	RD vs CWD
PSMF1	11.4961	uSet1	MJ vs CWD
PSMF1	9.72427	uSet1	SD vs CWD
ARF2	11.0039	uSet1	RD vs CWD
ARF2	10.3408	uSet1	MJ vs CWD
ARF2	11.204	uSet1	SD vs CWD
HS1BP3	2.25422	uSet1	RD vs CWD
HS1BP3	3.68834	uSet1	MJ vs CWD
HS1BP3	2.02231	uSet1	SD vs CWD
CAPN6	10.9855	uSet1	RD vs CWD
CAPN6	11.2559	uSet1	MJ vs CWD
CAPN6	12.4294	uSet1	SD vs CWD
PPL	5.2549	uSet1	RD vs CWD
PPL	5.04281	uSet1	MJ vs CWD
PPL	3.72348	uSet1	SD vs CWD
CCT4	11.7182	uSet1	RD vs CWD
CCT4	11.0771	uSet1	MJ vs CWD
CCT4	10.9787	uSet1	SD vs CWD
CCDC6	10.559	uSet1	RD vs CWD
CCDC6	11.24	uSet1	MJ vs CWD
CCDC6	12.0239	uSet1	SD vs CWD
IER3	7.89995	uSet1	RD vs CWD
IER3	6.78373	uSet1	MJ vs CWD
IER3	7.56761	uSet1	SD vs CWD
RDX	7.47709	uSet1	RD vs CWD
RDX	7.26704	uSet1	MJ vs CWD
RDX	7.47358	uSet1	SD vs CWD
TNKS2	12.1822	uSet1	RD vs CWD
TNKS2	11.6503	uSet1	MJ vs CWD
TNKS2	11.1657	uSet1	SD vs CWD
ITGB1	1.9035	uSet1	RD vs CWD
ITGB1	3.26731	uSet1	MJ vs CWD
ITGB1	3.75943	uSet1	SD vs CWD
PSMJ8	12.5359	uSet1	RD vs CWD
PSMJ8	12.2664	uSet1	MJ vs CWD
PSMJ8	10.2523	uSet1	SD vs CWD
RBM7	10.1377	uSet1	RD vs CWD
RBM7	10.0532	uSet1	MJ vs CWD
RBM7	9.37259	uSet1	SD vs CWD
SLC39A9	6.74163	uSet1	RD vs CWD
SLC39A9	7.03733	uSet1	MJ vs CWD
SLC39A9	6.83567	uSet1	SD vs CWD
CORO1C	12.2914	uSet1	RD vs CWD
CORO1C	10.3615	uSet1	MJ vs CWD
CORO1C	12.2511	uSet1	SD vs CWD
XIAP	8.06872	uSet1	RD vs CWD
XIAP	8.44617	uSet1	MJ vs CWD
XIAP	8.8324	uSet1	SD vs CWD
IFNAR1	6.61253	uSet1	RD vs CWD
IFNAR1	5.46768	uSet1	MJ vs CWD
IFNAR1	6.36696	uSet1	SD vs CWD
KMT5A	2.66984	uSet1	RD vs CWD
KMT5A	2.23232	uSet1	MJ vs CWD
KMT5A	3.64931	uSet1	SD vs CWD
CTNNB1	12.9771	uSet1	RD vs CWD
CTNNB1	10.3291	uSet1	MJ vs CWD
CTNNB1	12.268	uSet1	SD vs CWD
RIC8A	5.20062	uSet1	RD vs CWD
RIC8A	4.5853	uSet1	MJ vs CWD
RIC8A	4.21488	uSet1	SD vs CWD
SURF4	10.4136	uSet1	RD vs CWD
SURF4	12.994	uSet1	MJ vs CWD
SURF4	11.0012	uSet1	SD vs CWD
CCAR2	2.64501	uSet1	RD vs CWD
CCAR2	2.09757	uSet1	MJ vs CWD
CCAR2	3.21001	uSet1	SD vs CWD
CUL3	10.4604	uSet1	RD vs CWD
CUL3	11.4473	uSet1	MJ vs CWD
CUL3	11.0249	uSet1	SD vs CWD
PODXL	7.54094	uSet1	RD vs CWD
PODXL	6.62593	uSet1	MJ vs CWD
PODXL	7.70022	uSet1	SD vs CWD
C1QTNF2	6.42365	uSet1	RD vs CWD
C1QTNF2	6.32895	uSet1	MJ vs CWD
C1QTNF2	5.53302	uSet1	SD vs CWD
SELENOS	2.67336	uSet1	RD vs CWD
SELENOS	1.42633	uSet1	MJ vs CWD
SELENOS	1.31713	uSet1	SD vs CWD
XPOT	2.0044	uSet1	RD vs CWD
XPOT	1.39356	uSet1	MJ vs CWD
XPOT	1.57933	uSet1	SD vs CWD
SREBF2	10.9108	uSet1	RD vs CWD
SREBF2	12.7861	uSet1	MJ vs CWD
SREBF2	11.8986	uSet1	SD vs CWD
DERL2	4.40569	uSet1	RD vs CWD
DERL2	4.91991	uSet1	MJ vs CWD
DERL2	4.14774	uSet1	SD vs CWD
ZXDC	3.50552	uSet1	RD vs CWD
ZXDC	4.42066	uSet1	MJ vs CWD
ZXDC	3.90086	uSet1	SD vs CWD
VAT1	6.49037	uSet1	RD vs CWD
VAT1	4.71365	uSet1	MJ vs CWD
VAT1	6.57855	uSet1	SD vs CWD
CWDR26	11.4031	uSet1	RD vs CWD
CWDR26	10.5591	uSet1	MJ vs CWD
CWDR26	11.7328	uSet1	SD vs CWD
ATP6V1E1	12.0532	uSet1	RD vs CWD
ATP6V1E1	11.6442	uSet1	MJ vs CWD
ATP6V1E1	11.9031	uSet1	SD vs CWD
TXNDC12	1.08421	uSet1	RD vs CWD
TXNDC12	1.7582	uSet1	MJ vs CWD
TXNDC12	1.24769	uSet1	SD vs CWD
TMEM259	10.2822	uSet1	RD vs CWD
TMEM259	12.6112	uSet1	MJ vs CWD
TMEM259	12.0112	uSet1	SD vs CWD
RPL24	15.5849	uSet1	RD vs CWD
RPL24	14.165	uSet1	MJ vs CWD
RPL24	14.7974	uSet1	SD vs CWD
SLC35A1	1.11577	uSet1	RD vs CWD
SLC35A1	1.26239	uSet1	MJ vs CWD
SLC35A1	1.73201	uSet1	SD vs CWD
GYG2	11.2339	uSet1	RD vs CWD
GYG2	11.7586	uSet1	MJ vs CWD
GYG2	10.447	uSet1	SD vs CWD
CRLF3	1.33781	uSet1	RD vs CWD
CRLF3	1.86984	uSet1	MJ vs CWD
CRLF3	1.17876	uSet1	SD vs CWD
MAPK1IP1L	2.04257	uSet1	RD vs CWD
MAPK1IP1L	1.36021	uSet1	MJ vs CWD
MAPK1IP1L	1.89379	uSet1	SD vs CWD
CDC40	6.35342	uSet1	RD vs CWD
CDC40	5.77313	uSet1	MJ vs CWD
CDC40	6.64792	uSet1	SD vs CWD
STMN1	5.06418	uSet1	RD vs CWD
STMN1	4.33594	uSet1	MJ vs CWD
STMN1	5.5975	uSet1	SD vs CWD
ATP2A3	6.37927	uSet1	RD vs CWD
ATP2A3	7.34838	uSet1	MJ vs CWD
ATP2A3	7.74512	uSet1	SD vs CWD
DNAJB11	11.3848	uSet1	RD vs CWD
DNAJB11	10.5948	uSet1	MJ vs CWD
DNAJB11	10.9155	uSet1	SD vs CWD
HMGCR	8.95061	uSet1	RD vs CWD
HMGCR	7.87275	uSet1	MJ vs CWD
HMGCR	7.56893	uSet1	SD vs CWD
EI24	6.08197	uSet1	RD vs CWD
EI24	6.77677	uSet1	MJ vs CWD
EI24	6.89826	uSet1	SD vs CWD
COPB2	10.5948	uSet1	RD vs CWD
COPB2	6.98228	uSet1	MJ vs CWD
COPB2	9.69812	uSet1	SD vs CWD
PTTG1IP	3.87911	uSet1	RD vs CWD
PTTG1IP	2.74196	uSet1	MJ vs CWD
PTTG1IP	4.09035	uSet1	SD vs CWD
GLO1	6.91527	uSet1	RD vs CWD
GLO1	5.28194	uSet1	MJ vs CWD
GLO1	5.98615	uSet1	SD vs CWD
EIF4E	5.02772	uSet1	RD vs CWD
EIF4E	4.34097	uSet1	MJ vs CWD
EIF4E	4.8563	uSet1	SD vs CWD
TMBIM1	2.94846	uSet1	RD vs CWD
TMBIM1	4.34357	uSet1	MJ vs CWD
TMBIM1	3.54172	uSet1	SD vs CWD
TMEM68	7.10016	uSet1	RD vs CWD
TMEM68	6.33281	uSet1	MJ vs CWD
TMEM68	7.25005	uSet1	SD vs CWD
FAM8A1	7.33822	uSet1	RD vs CWD
FAM8A1	7.71501	uSet1	MJ vs CWD
FAM8A1	7.75771	uSet1	SD vs CWD
RPS6	3.35171	uSet1	RD vs CWD
RPS6	6.91731	uSet1	MJ vs CWD
RPS6	6.08429	uSet1	SD vs CWD
RNF216	6.96636	uSet1	RD vs CWD
RNF216	6.65985	uSet1	MJ vs CWD
RNF216	7.02316	uSet1	SD vs CWD
RPS10	6.19301	uSet1	RD vs CWD
RPS10	6.18703	uSet1	MJ vs CWD
RPS10	3.78591	uSet1	SD vs CWD
CDON	5.44964	uSet1	RD vs CWD
CDON	6.05731	uSet1	MJ vs CWD
CDON	6.65076	uSet1	SD vs CWD
KLHDC3	8.5022	uSet1	RD vs CWD
KLHDC3	8.88068	uSet1	MJ vs CWD
KLHDC3	8.57974	uSet1	SD vs CWD
SPOP	7.7561	uSet1	RD vs CWD
SPOP	6.69946	uSet1	MJ vs CWD
SPOP	7.57576	uSet1	SD vs CWD
TYK2	6.64918	uSet1	RD vs CWD
TYK2	5.7528	uSet1	MJ vs CWD
TYK2	7.20768	uSet1	SD vs CWD
C28H1orf198	3.49163	uSet1	RD vs CWD
C28H1orf198	6.00299	uSet1	MJ vs CWD
C28H1orf198	5.98732	uSet1	SD vs CWD
SNX5	12.2993	uSet1	RD vs CWD
SNX5	12.878	uSet1	MJ vs CWD
SNX5	13.1751	uSet1	SD vs CWD
PAPD7	6.85957	uSet1	RD vs CWD
PAPD7	6.82146	uSet1	MJ vs CWD
PAPD7	6.10425	uSet1	SD vs CWD
SLC25A17	1.52059	uSet1	RD vs CWD
SLC25A17	1.39146	uSet1	MJ vs CWD
SLC25A17	1.29193	uSet1	SD vs CWD
RIOK2	6.58132	uSet1	RD vs CWD
RIOK2	6.83302	uSet1	MJ vs CWD
RIOK2	6.32513	uSet1	SD vs CWD
2022-09-02	7.80846	uSet1	RD vs CWD
2022-09-02	7.04107	uSet1	MJ vs CWD
2022-09-02	7.55282	uSet1	SD vs CWD
FKBP3	4.8251	uSet1	RD vs CWD
FKBP3	6.71708	uSet1	MJ vs CWD
FKBP3	5.32756	uSet1	SD vs CWD
ARHGAP29	8.9454	uSet1	RD vs CWD
ARHGAP29	8.47792	uSet1	MJ vs CWD
ARHGAP29	8.88341	uSet1	SD vs CWD
BCAT2	6.20022	uSet1	RD vs CWD
BCAT2	6.50347	uSet1	MJ vs CWD
BCAT2	5.96725	uSet1	SD vs CWD
ACVR1	9.61618	uSet1	RD vs CWD
ACVR1	9.72113	uSet1	MJ vs CWD
ACVR1	10.7367	uSet1	SD vs CWD
THBS1	3.03526	uSet1	RD vs CWD
THBS1	3.25417	uSet1	MJ vs CWD
THBS1	2.74548	uSet1	SD vs CWD
PID1	2.41682	uSet1	RD vs CWD
PID1	3.56942	uSet1	MJ vs CWD
PID1	2.86907	uSet1	SD vs CWD
RFC1	6.86049	uSet1	RD vs CWD
RFC1	6.37493	uSet1	MJ vs CWD
RFC1	5.77755	uSet1	SD vs CWD
ACSL1	2.5919	uSet1	RD vs CWD
ACSL1	4.06556	uSet1	MJ vs CWD
ACSL1	2.80859	uSet1	SD vs CWD
RBBP7	12.0071	uSet1	RD vs CWD
RBBP7	11.882	uSet1	MJ vs CWD
RBBP7	12.0888	uSet1	SD vs CWD
ABL1	1.71288	uSet1	RD vs CWD
ABL1	1.86455	uSet1	MJ vs CWD
ABL1	1.397	uSet1	SD vs CWD
SP2	1.64733	uSet1	RD vs CWD
SP2	1.73519	uSet1	MJ vs CWD
SP2	2.08936	uSet1	SD vs CWD
SART1	2.78994	uSet1	RD vs CWD
SART1	3.66495	uSet1	MJ vs CWD
SART1	3.37458	uSet1	SD vs CWD
GEMIN2	2.06061	uSet1	RD vs CWD
GEMIN2	2.31309	uSet1	MJ vs CWD
GEMIN2	2.29884	uSet1	SD vs CWD
GAL3ST4	9.53093	uSet1	RD vs CWD
GAL3ST4	9.65158	uSet1	MJ vs CWD
GAL3ST4	10.2022	uSet1	SD vs CWD
FUCA1	5.19326	uSet1	RD vs CWD
FUCA1	5.42247	uSet1	MJ vs CWD
FUCA1	5.05642	uSet1	SD vs CWD
DCAF13	11.3979	uSet1	RD vs CWD
DCAF13	9.62195	uSet1	MJ vs CWD
DCAF13	10.1564	uSet1	SD vs CWD
PTPN6	10.0886	uSet1	RD vs CWD
PTPN6	9.94321	uSet1	MJ vs CWD
PTPN6	10.0783	uSet1	SD vs CWD
SLC15A3	10.0626	uSet1	RD vs CWD
SLC15A3	12.3474	uSet1	MJ vs CWD
SLC15A3	9.63267	uSet1	SD vs CWD
ERLIN1	5.53763	uSet1	RD vs CWD
ERLIN1	5.42763	uSet1	MJ vs CWD
ERLIN1	6.1514	uSet1	SD vs CWD
NUMB	2.05186	uSet1	RD vs CWD
NUMB	1.98259	uSet1	MJ vs CWD
NUMB	3.22954	uSet1	SD vs CWD
TM9SF2	2.18817	uSet1	RD vs CWD
TM9SF2	2.29619	uSet1	MJ vs CWD
TM9SF2	2.37981	uSet1	SD vs CWD
RHOG	11.209	uSet1	RD vs CWD
RHOG	12.4724	uSet1	MJ vs CWD
RHOG	11.2734	uSet1	SD vs CWD
ZER1	10.1213	uSet1	RD vs CWD
ZER1	11.67	uSet1	MJ vs CWD
ZER1	11.8716	uSet1	SD vs CWD
YIF1A	10.8771	uSet1	RD vs CWD
YIF1A	11.4063	uSet1	MJ vs CWD
YIF1A	10.8061	uSet1	SD vs CWD
MAFB	12.8609	uSet1	RD vs CWD
MAFB	12.8475	uSet1	MJ vs CWD
MAFB	13.6596	uSet1	SD vs CWD
H2AFV	10.0949	uSet1	RD vs CWD
H2AFV	9.52912	uSet1	MJ vs CWD
H2AFV	9.45073	uSet1	SD vs CWD
NAB1	2.67251	uSet1	RD vs CWD
NAB1	1.411	uSet1	MJ vs CWD
NAB1	2.07957	uSet1	SD vs CWD
TSPAN18	6.08281	uSet1	RD vs CWD
TSPAN18	5.03627	uSet1	MJ vs CWD
TSPAN18	6.29577	uSet1	SD vs CWD
OSBPL2	11.4115	uSet1	RD vs CWD
OSBPL2	10.548	uSet1	MJ vs CWD
OSBPL2	10.2103	uSet1	SD vs CWD
ASH2L	4.23491	uSet1	RD vs CWD
ASH2L	5.45881	uSet1	MJ vs CWD
ASH2L	4.03497	uSet1	SD vs CWD
TMEM123	5.44547	uSet1	RD vs CWD
TMEM123	5.10687	uSet1	MJ vs CWD
TMEM123	5.2547	uSet1	SD vs CWD
BRB	12.9182	uSet1	RD vs CWD
BRB	12.9804	uSet1	MJ vs CWD
BRB	11.2286	uSet1	SD vs CWD
C23H6orf106	12.052	uSet1	RD vs CWD
C23H6orf106	10.5681	uSet1	MJ vs CWD
C23H6orf106	11.7864	uSet1	SD vs CWD
MYL9	11.8171	uSet1	RD vs CWD
MYL9	10.9919	uSet1	MJ vs CWD
MYL9	11.5167	uSet1	SD vs CWD
CDC23	7.74762	uSet1	RD vs CWD
CDC23	8.17418	uSet1	MJ vs CWD
CDC23	7.99594	uSet1	SD vs CWD
MCUR1	2.2429	uSet1	RD vs CWD
MCUR1	1.71057	uSet1	MJ vs CWD
MCUR1	2.06782	uSet1	SD vs CWD
RASA1	6.84275	uSet1	RD vs CWD
RASA1	7.43349	uSet1	MJ vs CWD
RASA1	7.86339	uSet1	SD vs CWD
USP36	11.4427	uSet1	RD vs CWD
USP36	10.0187	uSet1	MJ vs CWD
USP36	11.4163	uSet1	SD vs CWD
ITCH	8.70949	uSet1	RD vs CWD
ITCH	8.55821	uSet1	MJ vs CWD
ITCH	7.87922	uSet1	SD vs CWD
SLC35F2	9.31662	uSet1	RD vs CWD
SLC35F2	9.51621	uSet1	MJ vs CWD
SLC35F2	9.59955	uSet1	SD vs CWD
EBNA1BP2	2.12312	uSet1	RD vs CWD
EBNA1BP2	2.22871	uSet1	MJ vs CWD
EBNA1BP2	2.04125	uSet1	SD vs CWD
USP12	11.3664	uSet1	RD vs CWD
USP12	11.2879	uSet1	MJ vs CWD
USP12	10.8725	uSet1	SD vs CWD
EIF4H	14.0585	uSet1	RD vs CWD
EIF4H	14.4405	uSet1	MJ vs CWD
EIF4H	10.0111	uSet1	SD vs CWD
CD47	5.5733	uSet1	RD vs CWD
CD47	5.17826	uSet1	MJ vs CWD
CD47	3.77413	uSet1	SD vs CWD
ATG12	2.52167	uSet1	RD vs CWD
ATG12	1.41903	uSet1	MJ vs CWD
ATG12	1.82371	uSet1	SD vs CWD
USO1	12.2756	uSet1	RD vs CWD
USO1	10.9879	uSet1	MJ vs CWD
USO1	11.2468	uSet1	SD vs CWD
MFAP1	8.42245	uSet1	RD vs CWD
MFAP1	8.12963	uSet1	MJ vs CWD
MFAP1	7.1955	uSet1	SD vs CWD
IGF2R	9.26764	uSet1	RD vs CWD
IGF2R	9.19128	uSet1	MJ vs CWD
IGF2R	10.1887	uSet1	SD vs CWD
EIF3E	4.78174	uSet1	RD vs CWD
EIF3E	7.43341	uSet1	MJ vs CWD
EIF3E	7.57387	uSet1	SD vs CWD
RAB28	6.36531	uSet1	RD vs CWD
RAB28	6.91241	uSet1	MJ vs CWD
RAB28	7.37099	uSet1	SD vs CWD
RAB10	7.81637	uSet1	RD vs CWD
RAB10	7.38666	uSet1	MJ vs CWD
RAB10	7.73105	uSet1	SD vs CWD
TOP2B	11.613	uSet1	RD vs CWD
TOP2B	10.7813	uSet1	MJ vs CWD
TOP2B	9.15819	uSet1	SD vs CWD
TLK2	8.11956	uSet1	RD vs CWD
TLK2	7.94008	uSet1	MJ vs CWD
TLK2	8.43483	uSet1	SD vs CWD
RSPO3	7.46892	uSet1	RD vs CWD
RSPO3	6.77236	uSet1	MJ vs CWD
RSPO3	9.11449	uSet1	SD vs CWD
IGFBP3	9.19622	uSet1	RD vs CWD
IGFBP3	9.56081	uSet1	MJ vs CWD
IGFBP3	7.14401	uSet1	SD vs CWD
PSMA6	12.0951	uSet1	RD vs CWD
PSMA6	12.4641	uSet1	MJ vs CWD
PSMA6	11.4252	uSet1	SD vs CWD
UPF2	5.84435	uSet1	RD vs CWD
UPF2	6.00213	uSet1	MJ vs CWD
UPF2	6.54836	uSet1	SD vs CWD
C1QA	11.8283	uSet1	RD vs CWD
C1QA	15.0287	uSet1	MJ vs CWD
C1QA	10.7363	uSet1	SD vs CWD
DCN	10.542	uSet1	RD vs CWD
DCN	9.70867	uSet1	MJ vs CWD
DCN	12.2838	uSet1	SD vs CWD
PRELP	14.4239	uSet1	RD vs CWD
PRELP	15.5857	uSet1	MJ vs CWD
PRELP	15.8464	uSet1	SD vs CWD
KCTD3	6.96122	uSet1	RD vs CWD
KCTD3	7.09129	uSet1	MJ vs CWD
KCTD3	5.53619	uSet1	SD vs CWD
HACD4	1.27192	uSet1	RD vs CWD
HACD4	1.4256	uSet1	MJ vs CWD
HACD4	1.67932	uSet1	SD vs CWD
ELK3	1.55136	uSet1	RD vs CWD
ELK3	1.10916	uSet1	MJ vs CWD
ELK3	1.01557	uSet1	SD vs CWD
MCMBP	10.6156	uSet1	RD vs CWD
MCMBP	11.0899	uSet1	MJ vs CWD
MCMBP	11.1133	uSet1	SD vs CWD
MAGED1	12.8403	uSet1	RD vs CWD
MAGED1	11.7806	uSet1	MJ vs CWD
MAGED1	12.6751	uSet1	SD vs CWD
IRF9	1.77027	uSet1	RD vs CWD
IRF9	4.9725	uSet1	MJ vs CWD
IRF9	3.31439	uSet1	SD vs CWD
CYBRD1	12.2664	uSet1	RD vs CWD
CYBRD1	13.5971	uSet1	MJ vs CWD
CYBRD1	14.1452	uSet1	SD vs CWD
MYO1D	8.61326	uSet1	RD vs CWD
MYO1D	10.7309	uSet1	MJ vs CWD
MYO1D	9.70189	uSet1	SD vs CWD
AP2A2	10.3458	uSet1	RD vs CWD
AP2A2	11.0886	uSet1	MJ vs CWD
AP2A2	9.13694	uSet1	SD vs CWD
CWF19L2	6.15778	uSet1	RD vs CWD
CWF19L2	6.18627	uSet1	MJ vs CWD
CWF19L2	5.59251	uSet1	SD vs CWD
HGS	1.28158	uSet1	RD vs CWD
HGS	1.2981	uSet1	MJ vs CWD
HGS	1.77112	uSet1	SD vs CWD
MAB21L1	3.07491	uSet1	RD vs CWD
MAB21L1	3.12426	uSet1	MJ vs CWD
MAB21L1	2.48801	uSet1	SD vs CWD
NDEL1	10.6634	uSet1	RD vs CWD
NDEL1	11.2433	uSet1	MJ vs CWD
NDEL1	10.7759	uSet1	SD vs CWD
RANBP9	12.4093	uSet1	RD vs CWD
RANBP9	11.7515	uSet1	MJ vs CWD
RANBP9	11.7276	uSet1	SD vs CWD
NUDT21	1.3602	uSet1	RD vs CWD
NUDT21	1.80863	uSet1	MJ vs CWD
NUDT21	1.10894	uSet1	SD vs CWD
EPHB4	4.8136	uSet1	RD vs CWD
EPHB4	5.59306	uSet1	MJ vs CWD
EPHB4	7.8531	uSet1	SD vs CWD
RCN2	8.96722	uSet1	RD vs CWD
RCN2	9.05939	uSet1	MJ vs CWD
RCN2	8.87437	uSet1	SD vs CWD
SCO1	8.47745	uSet1	RD vs CWD
SCO1	7.33064	uSet1	MJ vs CWD
SCO1	8.25213	uSet1	SD vs CWD
KAT2B	2.3524	uSet1	RD vs CWD
KAT2B	2.03417	uSet1	MJ vs CWD
KAT2B	2.58241	uSet1	SD vs CWD
COL12A1	10.4446	uSet1	RD vs CWD
COL12A1	8.80609	uSet1	MJ vs CWD
COL12A1	10.0161	uSet1	SD vs CWD
ACKR3	14.8579	uSet1	RD vs CWD
ACKR3	14.3262	uSet1	MJ vs CWD
ACKR3	12.0737	uSet1	SD vs CWD
CPSF2	7.24523	uSet1	RD vs CWD
CPSF2	6.99028	uSet1	MJ vs CWD
CPSF2	7.81814	uSet1	SD vs CWD
PITPNM1	5.29295	uSet1	RD vs CWD
PITPNM1	5.73716	uSet1	MJ vs CWD
PITPNM1	6.82318	uSet1	SD vs CWD
OAT	4.36289	uSet1	RD vs CWD
OAT	3.40745	uSet1	MJ vs CWD
OAT	4.43637	uSet1	SD vs CWD
KHNYN	11.0945	uSet1	RD vs CWD
KHNYN	12.1741	uSet1	MJ vs CWD
KHNYN	11.8259	uSet1	SD vs CWD
PLOD1	11.97	uSet1	RD vs CWD
PLOD1	12.1164	uSet1	MJ vs CWD
PLOD1	11.2975	uSet1	SD vs CWD
GPAA1	7.87304	uSet1	RD vs CWD
GPAA1	8.10706	uSet1	MJ vs CWD
GPAA1	8.60152	uSet1	SD vs CWD
CCDC25	3.51424	uSet1	RD vs CWD
CCDC25	4.24472	uSet1	MJ vs CWD
CCDC25	4.62406	uSet1	SD vs CWD
UGCG	9.38841	uSet1	RD vs CWD
UGCG	7.73935	uSet1	MJ vs CWD
UGCG	8.56463	uSet1	SD vs CWD
PTN	7.30103	uSet1	RD vs CWD
PTN	6.93413	uSet1	MJ vs CWD
PTN	7.81286	uSet1	SD vs CWD
RAE1	10.1967	uSet1	RD vs CWD
RAE1	10.4912	uSet1	MJ vs CWD
RAE1	10.5152	uSet1	SD vs CWD
FGL2	5.64159	uSet1	RD vs CWD
FGL2	8.62861	uSet1	MJ vs CWD
FGL2	8.91253	uSet1	SD vs CWD
CXCL14	7.58605	uSet1	RD vs CWD
CXCL14	5.09586	uSet1	MJ vs CWD
CXCL14	6.57028	uSet1	SD vs CWD
TSTA3	2.82581	uSet1	RD vs CWD
TSTA3	3.50089	uSet1	MJ vs CWD
TSTA3	3.71399	uSet1	SD vs CWD
TMEM160	11.5622	uSet1	RD vs CWD
TMEM160	11.7967	uSet1	MJ vs CWD
TMEM160	11.0111	uSet1	SD vs CWD
ATP6V0D1	12.9729	uSet1	RD vs CWD
ATP6V0D1	13.2994	uSet1	MJ vs CWD
ATP6V0D1	9.72091	uSet1	SD vs CWD
C1R	9.08584	uSet1	RD vs CWD
C1R	10.5963	uSet1	MJ vs CWD
C1R	9.29601	uSet1	SD vs CWD
NUBP2	10.7733	uSet1	RD vs CWD
NUBP2	10.2234	uSet1	MJ vs CWD
NUBP2	10.2102	uSet1	SD vs CWD
ROGDI	10.2024	uSet1	RD vs CWD
ROGDI	10.4199	uSet1	MJ vs CWD
ROGDI	9.76137	uSet1	SD vs CWD
MATR3	9.78222	uSet1	RD vs CWD
MATR3	10.9703	uSet1	MJ vs CWD
MATR3	11.1583	uSet1	SD vs CWD
C1QC	12.5212	uSet1	RD vs CWD
C1QC	15.7239	uSet1	MJ vs CWD
C1QC	11.3462	uSet1	SD vs CWD
TM9SF1	1.55416	uSet1	RD vs CWD
TM9SF1	2.25774	uSet1	MJ vs CWD
TM9SF1	2.02385	uSet1	SD vs CWD
AP1G1	9.1528	uSet1	RD vs CWD
AP1G1	7.75836	uSet1	MJ vs CWD
AP1G1	8.14282	uSet1	SD vs CWD
SMARCC1	8.52262	uSet1	RD vs CWD
SMARCC1	8.47428	uSet1	MJ vs CWD
SMARCC1	8.59848	uSet1	SD vs CWD
EXOC5	3.94159	uSet1	RD vs CWD
EXOC5	3.32437	uSet1	MJ vs CWD
EXOC5	4.01355	uSet1	SD vs CWD
MSN	13.65	uSet1	RD vs CWD
MSN	14.1605	uSet1	MJ vs CWD
MSN	14.4013	uSet1	SD vs CWD
GNAI2	6.14672	uSet1	RD vs CWD
GNAI2	6.09383	uSet1	MJ vs CWD
GNAI2	4.01191	uSet1	SD vs CWD
LAPTM4A	15.8458	uSet1	RD vs CWD
LAPTM4A	12.4016	uSet1	MJ vs CWD
LAPTM4A	12.499	uSet1	SD vs CWD
VPS26A	1.64399	uSet1	RD vs CWD
VPS26A	1.08195	uSet1	MJ vs CWD
VPS26A	1.54665	uSet1	SD vs CWD
CRLS1	7.74884	uSet1	RD vs CWD
CRLS1	8.10841	uSet1	MJ vs CWD
CRLS1	7.43066	uSet1	SD vs CWD
CSGALNACT2	10.9144	uSet1	RD vs CWD
CSGALNACT2	10.3069	uSet1	MJ vs CWD
CSGALNACT2	10.4092	uSet1	SD vs CWD
PTPN11	10.2942	uSet1	RD vs CWD
PTPN11	8.8879	uSet1	MJ vs CWD
PTPN11	9.54074	uSet1	SD vs CWD
SMAD3	12.6456	uSet1	RD vs CWD
SMAD3	10.3767	uSet1	MJ vs CWD
SMAD3	11.9102	uSet1	SD vs CWD
YIPF4	4.27027	uSet1	RD vs CWD
YIPF4	3.64306	uSet1	MJ vs CWD
YIPF4	4.50301	uSet1	SD vs CWD
ATP8B2	12.2081	uSet1	RD vs CWD
ATP8B2	12.4305	uSet1	MJ vs CWD
ATP8B2	13.4845	uSet1	SD vs CWD
ITGB4	4.54896	uSet1	RD vs CWD
ITGB4	4.51216	uSet1	MJ vs CWD
ITGB4	6.82422	uSet1	SD vs CWD
KLF16	5.62762	uSet1	RD vs CWD
KLF16	5.51637	uSet1	MJ vs CWD
KLF16	5.76352	uSet1	SD vs CWD
CYFIP1	5.79616	uSet1	RD vs CWD
CYFIP1	6.72352	uSet1	MJ vs CWD
CYFIP1	6.84462	uSet1	SD vs CWD
KIFAP3	1.44715	uSet1	RD vs CWD
KIFAP3	1.87422	uSet1	MJ vs CWD
KIFAP3	2.77686	uSet1	SD vs CWD
REEP3	8.68363	uSet1	RD vs CWD
REEP3	8.24003	uSet1	MJ vs CWD
REEP3	8.90343	uSet1	SD vs CWD
LMBRD1	10.5593	uSet1	RD vs CWD
LMBRD1	10.9993	uSet1	MJ vs CWD
LMBRD1	9.42728	uSet1	SD vs CWD
MGAT1	12.522	uSet1	RD vs CWD
MGAT1	12.8617	uSet1	MJ vs CWD
MGAT1	10.1958	uSet1	SD vs CWD
THBS3	10.9023	uSet1	RD vs CWD
THBS3	10.7877	uSet1	MJ vs CWD
THBS3	11.1351	uSet1	SD vs CWD
MAP3K14	10.479	uSet1	RD vs CWD
MAP3K14	10.418	uSet1	MJ vs CWD
MAP3K14	10.3424	uSet1	SD vs CWD
FEM1B	5.51678	uSet1	RD vs CWD
FEM1B	4.8946	uSet1	MJ vs CWD
FEM1B	5.66881	uSet1	SD vs CWD
TTYH3	1.79611	uSet1	RD vs CWD
TTYH3	1.52653	uSet1	MJ vs CWD
TTYH3	3.39024	uSet1	SD vs CWD
SUPT5H	12.2313	uSet1	RD vs CWD
SUPT5H	10.821	uSet1	MJ vs CWD
SUPT5H	12.5155	uSet1	SD vs CWD
SPOPL	6.93774	uSet1	RD vs CWD
SPOPL	6.31503	uSet1	MJ vs CWD
SPOPL	6.88024	uSet1	SD vs CWD
SGCB	12.4682	uSet1	RD vs CWD
SGCB	11.2573	uSet1	MJ vs CWD
SGCB	9.82753	uSet1	SD vs CWD
RBMS2	3.77133	uSet1	RD vs CWD
RBMS2	4.66963	uSet1	MJ vs CWD
RBMS2	3.78113	uSet1	SD vs CWD
DLL1	9.61457	uSet1	RD vs CWD
DLL1	10.8351	uSet1	MJ vs CWD
DLL1	11.0631	uSet1	SD vs CWD
ATP2C1	8.76371	uSet1	RD vs CWD
ATP2C1	7.20691	uSet1	MJ vs CWD
ATP2C1	9.21293	uSet1	SD vs CWD
FBXO33	6.95611	uSet1	RD vs CWD
FBXO33	8.49868	uSet1	MJ vs CWD
FBXO33	6.92362	uSet1	SD vs CWD
ELOVL7	10.5752	uSet1	RD vs CWD
ELOVL7	9.60954	uSet1	MJ vs CWD
ELOVL7	9.62086	uSet1	SD vs CWD
NEK7	11.9076	uSet1	RD vs CWD
NEK7	11.5859	uSet1	MJ vs CWD
NEK7	12.4332	uSet1	SD vs CWD
CORO1B	10.7067	uSet1	RD vs CWD
CORO1B	13.3084	uSet1	MJ vs CWD
CORO1B	12.4222	uSet1	SD vs CWD
TCEA2	3.43944	uSet1	RD vs CWD
TCEA2	3.23769	uSet1	MJ vs CWD
TCEA2	4.05036	uSet1	SD vs CWD
ZC3HAV1	5.39306	uSet1	RD vs CWD
ZC3HAV1	6.06151	uSet1	MJ vs CWD
ZC3HAV1	5.20322	uSet1	SD vs CWD
CDCA7L	10.1892	uSet1	RD vs CWD
CDCA7L	10.5938	uSet1	MJ vs CWD
CDCA7L	10.4331	uSet1	SD vs CWD
PPM1M	6.02809	uSet1	RD vs CWD
PPM1M	6.85427	uSet1	MJ vs CWD
PPM1M	7.387	uSet1	SD vs CWD
DDX42	10.9436	uSet1	RD vs CWD
DDX42	12.2569	uSet1	MJ vs CWD
DDX42	11.5937	uSet1	SD vs CWD
AP2M1	10.7047	uSet1	RD vs CWD
AP2M1	12.6118	uSet1	MJ vs CWD
AP2M1	14.1144	uSet1	SD vs CWD
STC1	10.8427	uSet1	RD vs CWD
STC1	12.1873	uSet1	MJ vs CWD
STC1	10.2367	uSet1	SD vs CWD
FURIN	11.8673	uSet1	RD vs CWD
FURIN	12.6629	uSet1	MJ vs CWD
FURIN	12.602	uSet1	SD vs CWD
PLEKHA3	1.34343	uSet1	RD vs CWD
PLEKHA3	1.28277	uSet1	MJ vs CWD
PLEKHA3	2.03214	uSet1	SD vs CWD
AKR7A2	2.63317	uSet1	RD vs CWD
AKR7A2	3.35741	uSet1	MJ vs CWD
AKR7A2	1.28614	uSet1	SD vs CWD
PIP5K1A	11.9587	uSet1	RD vs CWD
PIP5K1A	10.6649	uSet1	MJ vs CWD
PIP5K1A	10.8861	uSet1	SD vs CWD
PPP2CB	9.87422	uSet1	RD vs CWD
PPP2CB	10.3056	uSet1	MJ vs CWD
PPP2CB	8.07623	uSet1	SD vs CWD
ARHGEF3	10.1768	uSet1	RD vs CWD
ARHGEF3	9.60416	uSet1	MJ vs CWD
ARHGEF3	8.96704	uSet1	SD vs CWD
PRELID3B	4.92119	uSet1	RD vs CWD
PRELID3B	4.93728	uSet1	MJ vs CWD
PRELID3B	4.3723	uSet1	SD vs CWD
RPL22	7.61656	uSet1	RD vs CWD
RPL22	6.15438	uSet1	MJ vs CWD
RPL22	6.1736	uSet1	SD vs CWD
CACUL1	8.6831	uSet1	RD vs CWD
CACUL1	7.5413	uSet1	MJ vs CWD
CACUL1	7.79733	uSet1	SD vs CWD
SLC38A2	13.0219	uSet1	RD vs CWD
SLC38A2	13.7318	uSet1	MJ vs CWD
SLC38A2	12.9953	uSet1	SD vs CWD
MYH10	8.95488	uSet1	RD vs CWD
MYH10	7.20185	uSet1	MJ vs CWD
MYH10	10.2614	uSet1	SD vs CWD
BABAM1	10.6084	uSet1	RD vs CWD
BABAM1	10.4242	uSet1	MJ vs CWD
BABAM1	11.2884	uSet1	SD vs CWD
ATXN3	10.4818	uSet1	RD vs CWD
ATXN3	10.5468	uSet1	MJ vs CWD
ATXN3	10.2445	uSet1	SD vs CWD
MRC2	3.51433	uSet1	RD vs CWD
MRC2	3.97261	uSet1	MJ vs CWD
MRC2	5.7536	uSet1	SD vs CWD
TPM1	6.88583	uSet1	RD vs CWD
TPM1	5.97211	uSet1	MJ vs CWD
TPM1	7.57875	uSet1	SD vs CWD
LRPPRC	6.58867	uSet1	RD vs CWD
LRPPRC	6.91885	uSet1	MJ vs CWD
LRPPRC	5.33175	uSet1	SD vs CWD
GALNT12	1.59936	uSet1	RD vs CWD
GALNT12	1.611	uSet1	MJ vs CWD
GALNT12	2.91889	uSet1	SD vs CWD
SIN3A	7.2415	uSet1	RD vs CWD
SIN3A	7.02249	uSet1	MJ vs CWD
SIN3A	7.85915	uSet1	SD vs CWD
SFRP4	7.36135	uSet1	RD vs CWD
SFRP4	8.57109	uSet1	MJ vs CWD
SFRP4	12.5425	uSet1	SD vs CWD
OSTM1	6.70632	uSet1	RD vs CWD
OSTM1	6.01178	uSet1	MJ vs CWD
OSTM1	6.07148	uSet1	SD vs CWD
AQR	6.59425	uSet1	RD vs CWD
AQR	6.27279	uSet1	MJ vs CWD
AQR	6.04811	uSet1	SD vs CWD
TXNL1	5.25672	uSet1	RD vs CWD
TXNL1	5.52942	uSet1	MJ vs CWD
TXNL1	5.20986	uSet1	SD vs CWD
C15H11orf58	2.377	uSet1	RD vs CWD
C15H11orf58	1.11663	uSet1	MJ vs CWD
C15H11orf58	2.46712	uSet1	SD vs CWD
PNRC1	1.87451	uSet1	RD vs CWD
PNRC1	1.75899	uSet1	MJ vs CWD
PNRC1	2.22897	uSet1	SD vs CWD
USP53	10.6241	uSet1	RD vs CWD
USP53	8.56089	uSet1	MJ vs CWD
USP53	11.4079	uSet1	SD vs CWD
STAT6	8.92592	uSet1	RD vs CWD
STAT6	11.0379	uSet1	MJ vs CWD
STAT6	9.53225	uSet1	SD vs CWD
SMIM19	11.714	uSet1	RD vs CWD
SMIM19	10.5106	uSet1	MJ vs CWD
SMIM19	10.4014	uSet1	SD vs CWD
TFRC	8.88233	uSet1	RD vs CWD
TFRC	8.24133	uSet1	MJ vs CWD
TFRC	7.74153	uSet1	SD vs CWD
PRPF38B	5.77923	uSet1	RD vs CWD
PRPF38B	5.33909	uSet1	MJ vs CWD
PRPF38B	6.15904	uSet1	SD vs CWD
KERA	8.35755	uSet1	RD vs CWD
KERA	7.88964	uSet1	MJ vs CWD
KERA	9.8143	uSet1	SD vs CWD
ILF3	3.3952	uSet1	RD vs CWD
ILF3	3.3898	uSet1	MJ vs CWD
ILF3	2.65377	uSet1	SD vs CWD
GOSR1	3.42422	uSet1	RD vs CWD
GOSR1	3.06465	uSet1	MJ vs CWD
GOSR1	3.33007	uSet1	SD vs CWD
GNB2	11.8354	uSet1	RD vs CWD
GNB2	11.2074	uSet1	MJ vs CWD
GNB2	11.8331	uSet1	SD vs CWD
PRRC1	2.21801	uSet1	RD vs CWD
PRRC1	1.31226	uSet1	MJ vs CWD
PRRC1	2.53943	uSet1	SD vs CWD
CCDC8	3.76589	uSet1	RD vs CWD
CCDC8	3.90688	uSet1	MJ vs CWD
CCDC8	4.45868	uSet1	SD vs CWD
CREBL2	1.39845	uSet1	RD vs CWD
CREBL2	1.283	uSet1	MJ vs CWD
CREBL2	1.66664	uSet1	SD vs CWD
RAB11B	10.6374	uSet1	RD vs CWD
RAB11B	11.9341	uSet1	MJ vs CWD
RAB11B	10.9857	uSet1	SD vs CWD
CNOT9	10.7711	uSet1	RD vs CWD
CNOT9	10.662	uSet1	MJ vs CWD
CNOT9	10.7469	uSet1	SD vs CWD
XPR1	10.231	uSet1	RD vs CWD
XPR1	9.88754	uSet1	MJ vs CWD
XPR1	10.2789	uSet1	SD vs CWD
PSMA2	5.5764	uSet1	RD vs CWD
PSMA2	5.84094	uSet1	MJ vs CWD
PSMA2	5.0159	uSet1	SD vs CWD
ROCK1	5.90476	uSet1	RD vs CWD
ROCK1	6.51152	uSet1	MJ vs CWD
ROCK1	6.84196	uSet1	SD vs CWD
PRKCSH	10.8921	uSet1	RD vs CWD
PRKCSH	11.3152	uSet1	MJ vs CWD
PRKCSH	11.8897	uSet1	SD vs CWD
TMEM150C	2.34832	uSet1	RD vs CWD
TMEM150C	2.21574	uSet1	MJ vs CWD
TMEM150C	2.92323	uSet1	SD vs CWD
HSPA13	4.90577	uSet1	RD vs CWD
HSPA13	4.10935	uSet1	MJ vs CWD
HSPA13	4.38203	uSet1	SD vs CWD
OSTC	5.0192	uSet1	RD vs CWD
OSTC	5.12782	uSet1	MJ vs CWD
OSTC	5.02799	uSet1	SD vs CWD
SLU7	5.40804	uSet1	RD vs CWD
SLU7	5.18608	uSet1	MJ vs CWD
SLU7	3.74915	uSet1	SD vs CWD
DAB2	2.24305	uSet1	RD vs CWD
DAB2	3.9678	uSet1	MJ vs CWD
DAB2	4.32728	uSet1	SD vs CWD
RPL36	14.8889	uSet1	RD vs CWD
RPL36	12.8733	uSet1	MJ vs CWD
RPL36	14.6218	uSet1	SD vs CWD
MARCKS	4.50031	uSet1	RD vs CWD
MARCKS	4.87457	uSet1	MJ vs CWD
MARCKS	4.33274	uSet1	SD vs CWD
SAP130	9.7205	uSet1	RD vs CWD
SAP130	10.2868	uSet1	MJ vs CWD
SAP130	10.6749	uSet1	SD vs CWD
PLK2	13.4343	uSet1	RD vs CWD
PLK2	11.9298	uSet1	MJ vs CWD
PLK2	11.7894	uSet1	SD vs CWD
AFAP1L2	9.41535	uSet1	RD vs CWD
AFAP1L2	9.15288	uSet1	MJ vs CWD
AFAP1L2	8.98132	uSet1	SD vs CWD
BMPR2	7.15601	uSet1	RD vs CWD
BMPR2	5.10075	uSet1	MJ vs CWD
BMPR2	7.20322	uSet1	SD vs CWD
RPL21	9.05459	uSet1	RD vs CWD
RPL21	10.509	uSet1	MJ vs CWD
RPL21	12.249	uSet1	SD vs CWD
CLEC14A	11.9747	uSet1	RD vs CWD
CLEC14A	13.9131	uSet1	MJ vs CWD
CLEC14A	13.2795	uSet1	SD vs CWD
PPM1B	1.96829	uSet1	RD vs CWD
PPM1B	2.45251	uSet1	MJ vs CWD
PPM1B	2.65757	uSet1	SD vs CWD
CAPRIN1	8.30637	uSet1	RD vs CWD
CAPRIN1	6.47964	uSet1	MJ vs CWD
CAPRIN1	8.61476	uSet1	SD vs CWD
HNRNPF	11.7287	uSet1	RD vs CWD
HNRNPF	12.5989	uSet1	MJ vs CWD
HNRNPF	11.6767	uSet1	SD vs CWD
FMNL3	3.95907	uSet1	RD vs CWD
FMNL3	4.88124	uSet1	MJ vs CWD
FMNL3	5.21337	uSet1	SD vs CWD
LIFR	6.37264	uSet1	RD vs CWD
LIFR	7.85283	uSet1	MJ vs CWD
LIFR	5.9657	uSet1	SD vs CWD
GTF2F1	11.672	uSet1	RD vs CWD
GTF2F1	11.1338	uSet1	MJ vs CWD
GTF2F1	10.626	uSet1	SD vs CWD
SPTLC2	9.815	uSet1	RD vs CWD
SPTLC2	8.46919	uSet1	MJ vs CWD
SPTLC2	9.6646	uSet1	SD vs CWD
ZDHHC9	10.8735	uSet1	RD vs CWD
ZDHHC9	10.0514	uSet1	MJ vs CWD
ZDHHC9	12.215	uSet1	SD vs CWD
MTURN	6.39495	uSet1	RD vs CWD
MTURN	7.17619	uSet1	MJ vs CWD
MTURN	6.85937	uSet1	SD vs CWD
CLINT1	11.0025	uSet1	RD vs CWD
CLINT1	11.6669	uSet1	MJ vs CWD
CLINT1	11.0377	uSet1	SD vs CWD
ARRDC3	8.24181	uSet1	RD vs CWD
ARRDC3	8.64004	uSet1	MJ vs CWD
ARRDC3	8.71064	uSet1	SD vs CWD
NAXD	4.13439	uSet1	RD vs CWD
NAXD	4.96679	uSet1	MJ vs CWD
NAXD	5.57976	uSet1	SD vs CWD
IFIT5	11.3808	uSet1	RD vs CWD
IFIT5	13.8045	uSet1	MJ vs CWD
IFIT5	12.2884	uSet1	SD vs CWD
PAMR1	4.51819	uSet1	RD vs CWD
PAMR1	4.43076	uSet1	MJ vs CWD
PAMR1	3.9812	uSet1	SD vs CWD
SACM1L	7.23513	uSet1	RD vs CWD
SACM1L	7.20004	uSet1	MJ vs CWD
SACM1L	6.86713	uSet1	SD vs CWD
LDB2	3.30587	uSet1	RD vs CWD
LDB2	2.46556	uSet1	MJ vs CWD
LDB2	2.72271	uSet1	SD vs CWD
BCL2L1	9.75165	uSet1	RD vs CWD
BCL2L1	9.87162	uSet1	MJ vs CWD
BCL2L1	11.4057	uSet1	SD vs CWD
MAPK3	11.2601	uSet1	RD vs CWD
MAPK3	10.5102	uSet1	MJ vs CWD
MAPK3	12.1342	uSet1	SD vs CWD
LOC100336669	8.82661	uSet1	RD vs CWD
LOC100336669	10.3819	uSet1	MJ vs CWD
LOC100336669	8.97988	uSet1	SD vs CWD
THBS2	14.8272	uSet1	RD vs CWD
THBS2	15.9504	uSet1	MJ vs CWD
THBS2	16.4992	uSet1	SD vs CWD
IL6ST	8.30383	uSet1	RD vs CWD
IL6ST	8.81179	uSet1	MJ vs CWD
IL6ST	8.75824	uSet1	SD vs CWD
ATP5PB	10.1911	uSet1	RD vs CWD
ATP5PB	12.9035	uSet1	MJ vs CWD
ATP5PB	10.1634	uSet1	SD vs CWD
EDC4	7.24418	uSet1	RD vs CWD
EDC4	6.3077	uSet1	MJ vs CWD
EDC4	7.70857	uSet1	SD vs CWD
RPL18	10.6259	uSet1	RD vs CWD
RPL18	10.3037	uSet1	MJ vs CWD
RPL18	10.8204	uSet1	SD vs CWD
TRIM32	9.24867	uSet1	RD vs CWD
TRIM32	10.1264	uSet1	MJ vs CWD
TRIM32	10.391	uSet1	SD vs CWD
RAB5C	5.91989	uSet1	RD vs CWD
RAB5C	6.24672	uSet1	MJ vs CWD
RAB5C	6.10183	uSet1	SD vs CWD
LNX2	9.87385	uSet1	RD vs CWD
LNX2	9.88548	uSet1	MJ vs CWD
LNX2	9.90923	uSet1	SD vs CWD
GDI2	13.2201	uSet1	RD vs CWD
GDI2	14.2835	uSet1	MJ vs CWD
GDI2	12.2489	uSet1	SD vs CWD
CTDSPL	11.9993	uSet1	RD vs CWD
CTDSPL	10.669	uSet1	MJ vs CWD
CTDSPL	12.3643	uSet1	SD vs CWD
AQP1	13.1518	uSet1	RD vs CWD
AQP1	8.4717	uSet1	MJ vs CWD
AQP1	11.3353	uSet1	SD vs CWD
PCCA	2.7524	uSet1	RD vs CWD
PCCA	3.0664	uSet1	MJ vs CWD
PCCA	2.87165	uSet1	SD vs CWD
BSCL2	3.41646	uSet1	RD vs CWD
BSCL2	4.77585	uSet1	MJ vs CWD
BSCL2	2.89166	uSet1	SD vs CWD
MATN2	8.07644	uSet1	RD vs CWD
MATN2	7.6186	uSet1	MJ vs CWD
MATN2	7.82447	uSet1	SD vs CWD
TBC1D10B	1.68028	uSet1	RD vs CWD
TBC1D10B	3.16119	uSet1	MJ vs CWD
TBC1D10B	1.92955	uSet1	SD vs CWD
CTNNAL1	4.92065	uSet1	RD vs CWD
CTNNAL1	3.87755	uSet1	MJ vs CWD
CTNNAL1	4.41624	uSet1	SD vs CWD
ANGPTL2	14.5194	uSet1	RD vs CWD
ANGPTL2	13.9777	uSet1	MJ vs CWD
ANGPTL2	15.2089	uSet1	SD vs CWD
RBBP5	6.94365	uSet1	RD vs CWD
RBBP5	6.1901	uSet1	MJ vs CWD
RBBP5	7.27052	uSet1	SD vs CWD
RAB11A	2.01998	uSet1	RD vs CWD
RAB11A	2.50104	uSet1	MJ vs CWD
RAB11A	1.81405	uSet1	SD vs CWD
PDS5A	5.37284	uSet1	RD vs CWD
PDS5A	6.42964	uSet1	MJ vs CWD
PDS5A	6.37782	uSet1	SD vs CWD
BRPF3	10.8487	uSet1	RD vs CWD
BRPF3	11.6673	uSet1	MJ vs CWD
BRPF3	10.6937	uSet1	SD vs CWD
SETD7	11.4997	uSet1	RD vs CWD
SETD7	10.6868	uSet1	MJ vs CWD
SETD7	12.0638	uSet1	SD vs CWD
CDK19	10.7292	uSet1	RD vs CWD
CDK19	11.3925	uSet1	MJ vs CWD
CDK19	11.4664	uSet1	SD vs CWD
GSTO1	3.9088	uSet1	RD vs CWD
GSTO1	5.67647	uSet1	MJ vs CWD
GSTO1	3.43321	uSet1	SD vs CWD
CETN2	6.39723	uSet1	RD vs CWD
CETN2	6.607	uSet1	MJ vs CWD
CETN2	6.75231	uSet1	SD vs CWD
CANX	4.80864	uSet1	RD vs CWD
CANX	5.15538	uSet1	MJ vs CWD
CANX	4.04206	uSet1	SD vs CWD
SUDS3	3.21653	uSet1	RD vs CWD
SUDS3	2.90582	uSet1	MJ vs CWD
SUDS3	3.33835	uSet1	SD vs CWD
ARF3	10.4516	uSet1	RD vs CWD
ARF3	10.5309	uSet1	MJ vs CWD
ARF3	10.5904	uSet1	SD vs CWD
PEX19	11.7642	uSet1	RD vs CWD
PEX19	12.3386	uSet1	MJ vs CWD
PEX19	10.4834	uSet1	SD vs CWD
PON2	2.90483	uSet1	RD vs CWD
PON2	2.54729	uSet1	MJ vs CWD
PON2	2.8625	uSet1	SD vs CWD
NNT	11.4301	uSet1	RD vs CWD
NNT	11.784	uSet1	MJ vs CWD
NNT	9.86373	uSet1	SD vs CWD
PPP1R3C	6.19505	uSet1	RD vs CWD
PPP1R3C	8.11573	uSet1	MJ vs CWD
PPP1R3C	8.7411	uSet1	SD vs CWD
TM2D1	10.4689	uSet1	RD vs CWD
TM2D1	10.8543	uSet1	MJ vs CWD
TM2D1	10.3989	uSet1	SD vs CWD
EIF2S2	11.7037	uSet1	RD vs CWD
EIF2S2	10.2784	uSet1	MJ vs CWD
EIF2S2	11.6722	uSet1	SD vs CWD
ST13	1.96111	uSet1	RD vs CWD
ST13	3.36786	uSet1	MJ vs CWD
ST13	2.58786	uSet1	SD vs CWD
RARS	11.2246	uSet1	RD vs CWD
RARS	10.9996	uSet1	MJ vs CWD
RARS	10.3169	uSet1	SD vs CWD
NUMA1	9.78697	uSet1	RD vs CWD
NUMA1	11.6857	uSet1	MJ vs CWD
NUMA1	14.006	uSet1	SD vs CWD
GSK3A	2.23859	uSet1	RD vs CWD
GSK3A	2.32347	uSet1	MJ vs CWD
GSK3A	2.38886	uSet1	SD vs CWD
DDR2	4.81971	uSet1	RD vs CWD
DDR2	4.92067	uSet1	MJ vs CWD
DDR2	6.71461	uSet1	SD vs CWD
UBE2V2	3.81809	uSet1	RD vs CWD
UBE2V2	2.94102	uSet1	MJ vs CWD
UBE2V2	2.8889	uSet1	SD vs CWD
SNRNP40	10.5125	uSet1	RD vs CWD
SNRNP40	9.84964	uSet1	MJ vs CWD
SNRNP40	9.40268	uSet1	SD vs CWD
CDC5L	5.90216	uSet1	RD vs CWD
CDC5L	5.8358	uSet1	MJ vs CWD
CDC5L	6.15338	uSet1	SD vs CWD
NDUFA10	11.8005	uSet1	RD vs CWD
NDUFA10	11.8141	uSet1	MJ vs CWD
NDUFA10	10.4365	uSet1	SD vs CWD
MFSD14A	7.81823	uSet1	RD vs CWD
MFSD14A	7.15777	uSet1	MJ vs CWD
MFSD14A	8.78051	uSet1	SD vs CWD
KHDRBS1	3.23642	uSet1	RD vs CWD
KHDRBS1	3.55022	uSet1	MJ vs CWD
KHDRBS1	3.42412	uSet1	SD vs CWD
HIP1	11.1523	uSet1	RD vs CWD
HIP1	11.4704	uSet1	MJ vs CWD
HIP1	11.8903	uSet1	SD vs CWD
LARP4B	8.40526	uSet1	RD vs CWD
LARP4B	8.46473	uSet1	MJ vs CWD
LARP4B	8.44811	uSet1	SD vs CWD
MFHAS1	1.7394	uSet1	RD vs CWD
MFHAS1	1.46781	uSet1	MJ vs CWD
MFHAS1	2.71401	uSet1	SD vs CWD
CEBPB	3.59589	uSet1	RD vs CWD
CEBPB	2.69512	uSet1	MJ vs CWD
CEBPB	2.6246	uSet1	SD vs CWD
MAGED2	12.0541	uSet1	RD vs CWD
MAGED2	11.9174	uSet1	MJ vs CWD
MAGED2	10.7654	uSet1	SD vs CWD
KPNA6	3.35089	uSet1	RD vs CWD
KPNA6	3.3627	uSet1	MJ vs CWD
KPNA6	3.69527	uSet1	SD vs CWD
PDIA4	13.007	uSet1	RD vs CWD
PDIA4	10.3066	uSet1	MJ vs CWD
PDIA4	13.169	uSet1	SD vs CWD
PDHB	11.3287	uSet1	RD vs CWD
PDHB	11.3567	uSet1	MJ vs CWD
PDHB	11.3635	uSet1	SD vs CWD
JUN	6.51041	uSet1	RD vs CWD
JUN	9.28367	uSet1	MJ vs CWD
JUN	6.81805	uSet1	SD vs CWD
NOTCH3	7.41805	uSet1	RD vs CWD
NOTCH3	8.45481	uSet1	MJ vs CWD
NOTCH3	9.02238	uSet1	SD vs CWD
RBP1	6.98334	uSet1	RD vs CWD
RBP1	6.83363	uSet1	MJ vs CWD
RBP1	6.83683	uSet1	SD vs CWD
FLNA	13.5511	uSet1	RD vs CWD
FLNA	14.4525	uSet1	MJ vs CWD
FLNA	12.5607	uSet1	SD vs CWD
WAC	8.95174	uSet1	RD vs CWD
WAC	10.4631	uSet1	MJ vs CWD
WAC	9.2838	uSet1	SD vs CWD
FAM180A	2.10968	uSet1	RD vs CWD
FAM180A	2.27677	uSet1	MJ vs CWD
FAM180A	2.56141	uSet1	SD vs CWD
MIB1	9.12827	uSet1	RD vs CWD
MIB1	8.66128	uSet1	MJ vs CWD
MIB1	9.1712	uSet1	SD vs CWD
ALDH9A1	13.0557	uSet1	RD vs CWD
ALDH9A1	13.873	uSet1	MJ vs CWD
ALDH9A1	12.7297	uSet1	SD vs CWD
INPP5A	5.4922	uSet1	RD vs CWD
INPP5A	4.32645	uSet1	MJ vs CWD
INPP5A	5.69861	uSet1	SD vs CWD
SIN3B	11.969	uSet1	RD vs CWD
SIN3B	10.6691	uSet1	MJ vs CWD
SIN3B	11.9253	uSet1	SD vs CWD
IL11RA	2.05871	uSet1	RD vs CWD
IL11RA	2.34886	uSet1	MJ vs CWD
IL11RA	2.199	uSet1	SD vs CWD
RAB8A	11.669	uSet1	RD vs CWD
RAB8A	11.7199	uSet1	MJ vs CWD
RAB8A	11.9853	uSet1	SD vs CWD
EIF2B5	11.1886	uSet2	MJ vs CWD
EIF2B5	10.8554	uSet2	SD vs CWD
IRAK1	10.4107	uSet2	MJ vs CWD
IRAK1	11.4474	uSet2	SD vs CWD
GALNT3	7.56683	uSet2	MJ vs CWD
GALNT3	7.50435	uSet2	SD vs CWD
TAF9B	4.97332	uSet2	MJ vs CWD
TAF9B	5.54148	uSet2	SD vs CWD
COPRS	1.3222	uSet2	MJ vs CWD
COPRS	1.59812	uSet2	SD vs CWD
PPCS	10.1559	uSet2	MJ vs CWD
PPCS	10.4334	uSet2	SD vs CWD
ATXN10	5.9464	uSet2	MJ vs CWD
ATXN10	5.58742	uSet2	SD vs CWD
SPPL2B	3.14334	uSet2	MJ vs CWD
SPPL2B	4.6816	uSet2	SD vs CWD
EIF4G3	7.10806	uSet2	MJ vs CWD
EIF4G3	6.20101	uSet2	SD vs CWD
ACTR10	1.65634	uSet2	MJ vs CWD
ACTR10	1.06393	uSet2	SD vs CWD
CIAO1	7.72902	uSet2	MJ vs CWD
CIAO1	7.85568	uSet2	SD vs CWD
CCDC124	4.34263	uSet2	MJ vs CWD
CCDC124	3.67751	uSet2	SD vs CWD
DNAJC15	4.70244	uSet2	MJ vs CWD
DNAJC15	3.49928	uSet2	SD vs CWD
ALX1	2.74695	uSet2	MJ vs CWD
ALX1	3.46358	uSet2	SD vs CWD
UFM1	4.43201	uSet2	MJ vs CWD
UFM1	5.16896	uSet2	SD vs CWD
DAPK3	13.067	uSet2	MJ vs CWD
DAPK3	11.0334	uSet2	SD vs CWD
RNF217	1.81269	uSet2	MJ vs CWD
RNF217	3.05116	uSet2	SD vs CWD
PPM1K	10.7847	uSet2	MJ vs CWD
PPM1K	10.8547	uSet2	SD vs CWD
CD82	12.9248	uSet2	MJ vs CWD
CD82	10.2575	uSet2	SD vs CWD
SPPL3	1.16186	uSet2	MJ vs CWD
SPPL3	1.76739	uSet2	SD vs CWD
CARMIL1	8.24996	uSet2	MJ vs CWD
CARMIL1	9.25263	uSet2	SD vs CWD
CXHXorf36	9.42971	uSet2	MJ vs CWD
CXHXorf36	9.84097	uSet2	SD vs CWD
LOC516355	2.88529	uSet2	MJ vs CWD
LOC516355	2.50283	uSet2	SD vs CWD
CELF1	5.65664	uSet2	MJ vs CWD
CELF1	6.03165	uSet2	SD vs CWD
RCSD1	11.1832	uSet2	MJ vs CWD
RCSD1	9.82012	uSet2	SD vs CWD
NUCB1	5.27975	uSet2	MJ vs CWD
NUCB1	5.07326	uSet2	SD vs CWD
RAB5B	12.5914	uSet2	MJ vs CWD
RAB5B	12.0821	uSet2	SD vs CWD
CAPN1	1.11213	uSet2	MJ vs CWD
CAPN1	1.61307	uSet2	SD vs CWD
BDH2	3.32804	uSet2	MJ vs CWD
BDH2	3.46183	uSet2	SD vs CWD
ZNF395	10.5701	uSet2	MJ vs CWD
ZNF395	12.7292	uSet2	SD vs CWD
QKI	10.4878	uSet2	MJ vs CWD
QKI	10.4131	uSet2	SD vs CWD
C1H3orf58	8.32243	uSet2	MJ vs CWD
C1H3orf58	8.47484	uSet2	SD vs CWD
WASHC5	5.48253	uSet2	MJ vs CWD
WASHC5	6.04531	uSet2	SD vs CWD
C8H9orf40	9.90445	uSet2	MJ vs CWD
C8H9orf40	10.0203	uSet2	SD vs CWD
AHR	7.31343	uSet2	MJ vs CWD
AHR	8.11463	uSet2	SD vs CWD
HNRNPUL2	12.9523	uSet2	MJ vs CWD
HNRNPUL2	13.3088	uSet2	SD vs CWD
PRRX1	5.38292	uSet2	MJ vs CWD
PRRX1	5.18901	uSet2	SD vs CWD
HP	8.29352	uSet2	MJ vs CWD
HP	7.03661	uSet2	SD vs CWD
RRAD	11.0295	uSet2	MJ vs CWD
RRAD	9.95878	uSet2	SD vs CWD
IL17D	5.78223	uSet2	MJ vs CWD
IL17D	5.21183	uSet2	SD vs CWD
SEMA3G	1.76917	uSet2	MJ vs CWD
SEMA3G	1.25369	uSet2	SD vs CWD
TMED7	2.18729	uSet2	MJ vs CWD
TMED7	2.48721	uSet2	SD vs CWD
BEX2	3.78795	uSet2	MJ vs CWD
BEX2	2.8474	uSet2	SD vs CWD
FAM177A1	9.73778	uSet2	MJ vs CWD
FAM177A1	9.80993	uSet2	SD vs CWD
HPS1	3.01637	uSet2	MJ vs CWD
HPS1	2.98391	uSet2	SD vs CWD
MAP1LC3B	2.72491	uSet2	MJ vs CWD
MAP1LC3B	2.52968	uSet2	SD vs CWD
TMEM189	4.36412	uSet2	MJ vs CWD
TMEM189	4.15251	uSet2	SD vs CWD
HBP1	1.84973	uSet2	MJ vs CWD
HBP1	1.44158	uSet2	SD vs CWD
ARHGAP25	5.7501	uSet2	MJ vs CWD
ARHGAP25	5.25577	uSet2	SD vs CWD
TPGS1	3.50333	uSet2	MJ vs CWD
TPGS1	3.86214	uSet2	SD vs CWD
C3H1orf43	10.1217	uSet2	MJ vs CWD
C3H1orf43	6.88432	uSet2	SD vs CWD
BMP2	7.00443	uSet2	MJ vs CWD
BMP2	7.2693	uSet2	SD vs CWD
CILP2	12.3846	uSet2	MJ vs CWD
CILP2	11.8762	uSet2	SD vs CWD
RPL17	7.68252	uSet2	MJ vs CWD
RPL17	6.70183	uSet2	SD vs CWD
ACOT9	1.75607	uSet2	MJ vs CWD
ACOT9	1.82559	uSet2	SD vs CWD
CALCOCO2	13.0818	uSet2	MJ vs CWD
CALCOCO2	12.825	uSet2	SD vs CWD
POR	12.6894	uSet2	MJ vs CWD
POR	12.1987	uSet2	SD vs CWD
SUPT16H	1.17628	uSet2	MJ vs CWD
SUPT16H	1.26635	uSet2	SD vs CWD
BIRC2	9.12533	uSet2	MJ vs CWD
BIRC2	8.7605	uSet2	SD vs CWD
CHPF2	2.91975	uSet2	MJ vs CWD
CHPF2	3.75004	uSet2	SD vs CWD
MRPL9	8.09786	uSet2	MJ vs CWD
MRPL9	7.01402	uSet2	SD vs CWD
EPN1	3.96975	uSet2	MJ vs CWD
EPN1	3.81116	uSet2	SD vs CWD
TSPAN14	1.78182	uSet2	MJ vs CWD
TSPAN14	1.15562	uSet2	SD vs CWD
MATN4	8.80754	uSet2	MJ vs CWD
MATN4	8.48275	uSet2	SD vs CWD
TWSG1	12.0383	uSet2	MJ vs CWD
TWSG1	12.474	uSet2	SD vs CWD
PQLC3	1.20109	uSet2	MJ vs CWD
PQLC3	1.26539	uSet2	SD vs CWD
GCDH	10.5886	uSet2	MJ vs CWD
GCDH	10.2283	uSet2	SD vs CWD
NR2F2	2.10585	uSet2	MJ vs CWD
NR2F2	2.86432	uSet2	SD vs CWD
SMAP1	11.3057	uSet2	MJ vs CWD
SMAP1	11.4443	uSet2	SD vs CWD
USP38	6.09642	uSet2	MJ vs CWD
USP38	6.5789	uSet2	SD vs CWD
ANXA2	15.3384	uSet2	MJ vs CWD
ANXA2	15.4372	uSet2	SD vs CWD
PLBD2	5.3643	uSet2	MJ vs CWD
PLBD2	5.08942	uSet2	SD vs CWD
GPC4	8.4943	uSet2	MJ vs CWD
GPC4	10.057	uSet2	SD vs CWD
VAC14	1.74947	uSet2	MJ vs CWD
VAC14	1.9266	uSet2	SD vs CWD
MAN1A1	1.52148	uSet2	MJ vs CWD
MAN1A1	1.98423	uSet2	SD vs CWD
SIAH2	1.92796	uSet2	MJ vs CWD
SIAH2	2.1279	uSet2	SD vs CWD
LOC112443783	4.82106	uSet2	MJ vs CWD
LOC112443783	5.59762	uSet2	SD vs CWD
DUSP28	3.23415	uSet2	MJ vs CWD
DUSP28	3.98617	uSet2	SD vs CWD
CTNS	10.0234	uSet2	MJ vs CWD
CTNS	9.40496	uSet2	SD vs CWD
FAM102A	9.92538	uSet2	MJ vs CWD
FAM102A	10.9492	uSet2	SD vs CWD
YAF2	1.01585	uSet2	MJ vs CWD
YAF2	1.04105	uSet2	SD vs CWD
MIER2	7.27836	uSet2	MJ vs CWD
MIER2	8.64781	uSet2	SD vs CWD
PPP3R1	1.53384	uSet2	MJ vs CWD
PPP3R1	1.25205	uSet2	SD vs CWD
CD99L2	11.8536	uSet2	MJ vs CWD
CD99L2	11.874	uSet2	SD vs CWD
VPS4B	1.65873	uSet2	MJ vs CWD
VPS4B	2.20587	uSet2	SD vs CWD
THBS4	3.92843	uSet2	MJ vs CWD
THBS4	4.63267	uSet2	SD vs CWD
APPL2	6.10888	uSet2	MJ vs CWD
APPL2	6.60725	uSet2	SD vs CWD
GBE1	11.9187	uSet2	MJ vs CWD
GBE1	11.8403	uSet2	SD vs CWD
RRP1	1.93469	uSet2	MJ vs CWD
RRP1	1.35632	uSet2	SD vs CWD
NDUFV1	3.00957	uSet2	MJ vs CWD
NDUFV1	1.45999	uSet2	SD vs CWD
GLT8D1	1.57642	uSet2	MJ vs CWD
GLT8D1	1.74662	uSet2	SD vs CWD
CNTN1	5.64924	uSet2	MJ vs CWD
CNTN1	4.98863	uSet2	SD vs CWD
HM13	10.1033	uSet2	MJ vs CWD
HM13	10.0315	uSet2	SD vs CWD
MYOC	12.9744	uSet2	MJ vs CWD
MYOC	11.9616	uSet2	SD vs CWD
PIK3R2	10.144	uSet2	MJ vs CWD
PIK3R2	13.6437	uSet2	SD vs CWD
CMAS	6.22841	uSet2	MJ vs CWD
CMAS	5.18215	uSet2	SD vs CWD
RAI2	4.85982	uSet2	MJ vs CWD
RAI2	5.6396	uSet2	SD vs CWD
RASL11B	5.15821	uSet2	MJ vs CWD
RASL11B	5.64571	uSet2	SD vs CWD
ELMO1	1.81968	uSet2	MJ vs CWD
ELMO1	1.81476	uSet2	SD vs CWD
CHST7	11.3603	uSet2	MJ vs CWD
CHST7	10.5841	uSet2	SD vs CWD
ZCCHC17	1.58888	uSet2	MJ vs CWD
ZCCHC17	2.02766	uSet2	SD vs CWD
MCM2	6.14242	uSet2	MJ vs CWD
MCM2	6.23015	uSet2	SD vs CWD
SYF2	11.2106	uSet2	MJ vs CWD
SYF2	10.4776	uSet2	SD vs CWD
ST5	6.91257	uSet2	MJ vs CWD
ST5	7.34693	uSet2	SD vs CWD
ADAR	12.4455	uSet2	MJ vs CWD
ADAR	11.1051	uSet2	SD vs CWD
SSR1	5.95964	uSet2	MJ vs CWD
SSR1	6.70165	uSet2	SD vs CWD
RNF139	8.88337	uSet2	MJ vs CWD
RNF139	9.10999	uSet2	SD vs CWD
LOC112445710	3.94877	uSet2	MJ vs CWD
LOC112445710	3.62319	uSet2	SD vs CWD
PRRG3	6.06063	uSet2	MJ vs CWD
PRRG3	5.91905	uSet2	SD vs CWD
GINM1	7.32347	uSet2	MJ vs CWD
GINM1	7.13762	uSet2	SD vs CWD
CBX3	7.81226	uSet2	MJ vs CWD
CBX3	9.86278	uSet2	SD vs CWD
LOX	13.6897	uSet2	MJ vs CWD
LOX	15.1802	uSet2	SD vs CWD
ZNF512B	8.21548	uSet2	MJ vs CWD
ZNF512B	7.97306	uSet2	SD vs CWD
FBXL3	11.2919	uSet2	MJ vs CWD
FBXL3	10.3279	uSet2	SD vs CWD
LAMP2	13.2116	uSet2	MJ vs CWD
LAMP2	13.1449	uSet2	SD vs CWD
KIZ	6.18591	uSet2	MJ vs CWD
KIZ	6.10023	uSet2	SD vs CWD
CAT	2.797	uSet2	MJ vs CWD
CAT	1.75516	uSet2	SD vs CWD
EIF2B1	6.17058	uSet2	MJ vs CWD
EIF2B1	5.62256	uSet2	SD vs CWD
FAM168A	11.5899	uSet2	MJ vs CWD
FAM168A	12.6641	uSet2	SD vs CWD
HAPLN3	9.6219	uSet2	MJ vs CWD
HAPLN3	9.82172	uSet2	SD vs CWD
AGPAT5	1.39243	uSet2	MJ vs CWD
AGPAT5	1.96561	uSet2	SD vs CWD
CTDNEP1	8.37919	uSet2	MJ vs CWD
CTDNEP1	6.8857	uSet2	SD vs CWD
ABCB6	4.34398	uSet2	MJ vs CWD
ABCB6	5.17749	uSet2	SD vs CWD
CWDR37	3.14618	uSet2	MJ vs CWD
CWDR37	2.45492	uSet2	SD vs CWD
BOC	6.67029	uSet2	MJ vs CWD
BOC	6.84606	uSet2	SD vs CWD
HDAC1	11.1385	uSet2	MJ vs CWD
HDAC1	10.9088	uSet2	SD vs CWD
SNX12	4.83487	uSet2	MJ vs CWD
SNX12	5.28038	uSet2	SD vs CWD
UBALD2	3.23094	uSet2	MJ vs CWD
UBALD2	1.33918	uSet2	SD vs CWD
GFRA1	9.43634	uSet2	MJ vs CWD
GFRA1	9.68747	uSet2	SD vs CWD
TIMM17B	2.82286	uSet2	MJ vs CWD
TIMM17B	2.29164	uSet2	SD vs CWD
UST	10.8953	uSet2	MJ vs CWD
UST	10.4493	uSet2	SD vs CWD
SREBF1	9.07608	uSet2	MJ vs CWD
SREBF1	7.45395	uSet2	SD vs CWD
RSF1	7.50814	uSet2	MJ vs CWD
RSF1	8.05076	uSet2	SD vs CWD
MKRN1	1.50371	uSet2	MJ vs CWD
MKRN1	1.22789	uSet2	SD vs CWD
COMMJ9	2.13187	uSet2	MJ vs CWD
COMMJ9	2.39459	uSet2	SD vs CWD
STX6	11.1286	uSet2	MJ vs CWD
STX6	11.3948	uSet2	SD vs CWD
CNOT11	11.054	uSet2	MJ vs CWD
CNOT11	10.2544	uSet2	SD vs CWD
ROR1	8.45585	uSet2	MJ vs CWD
ROR1	8.68239	uSet2	SD vs CWD
LBH	2.48857	uSet2	MJ vs CWD
LBH	2.37678	uSet2	SD vs CWD
SCAP	2.64719	uSet2	MJ vs CWD
SCAP	2.37396	uSet2	SD vs CWD
BMP5	7.67277	uSet2	MJ vs CWD
BMP5	8.64733	uSet2	SD vs CWD
CHPF	7.78242	uSet2	MJ vs CWD
CHPF	8.21077	uSet2	SD vs CWD
TWIST1	3.23643	uSet2	MJ vs CWD
TWIST1	2.71893	uSet2	SD vs CWD
PEBP1	14.489	uSet2	MJ vs CWD
PEBP1	12.8431	uSet2	SD vs CWD
MAFF	5.96256	uSet2	MJ vs CWD
MAFF	4.18073	uSet2	SD vs CWD
CTTN	1.89955	uSet2	MJ vs CWD
CTTN	1.35759	uSet2	SD vs CWD
SLC17A5	7.42412	uSet2	MJ vs CWD
SLC17A5	7.27464	uSet2	SD vs CWD
SAT1	14.5092	uSet2	MJ vs CWD
SAT1	14.3904	uSet2	SD vs CWD
LOC785873	11.2302	uSet2	MJ vs CWD
LOC785873	10.3826	uSet2	SD vs CWD
RRN3	7.186	uSet2	MJ vs CWD
RRN3	6.87501	uSet2	SD vs CWD
KANK1	6.67067	uSet2	MJ vs CWD
KANK1	7.24177	uSet2	SD vs CWD
TSPAN11	1.13573	uSet2	MJ vs CWD
TSPAN11	2.14913	uSet2	SD vs CWD
IER2	6.70954	uSet2	MJ vs CWD
IER2	4.72483	uSet2	SD vs CWD
MED20	9.78599	uSet2	MJ vs CWD
MED20	10.0072	uSet2	SD vs CWD
TOMM20	2.22177	uSet2	MJ vs CWD
TOMM20	2.1794	uSet2	SD vs CWD
FRMJ3	6.19756	uSet2	MJ vs CWD
FRMJ3	3.98227	uSet2	SD vs CWD
SETD2	5.14147	uSet2	MJ vs CWD
SETD2	4.89457	uSet2	SD vs CWD
SLC37A3	10.0408	uSet2	MJ vs CWD
SLC37A3	12.0334	uSet2	SD vs CWD
SERINC3	1.79975	uSet2	MJ vs CWD
SERINC3	1.65202	uSet2	SD vs CWD
DUSP7	2.60701	uSet2	MJ vs CWD
DUSP7	2.61188	uSet2	SD vs CWD
STAM	7.47209	uSet2	MJ vs CWD
STAM	7.26216	uSet2	SD vs CWD
DIP2C	6.34514	uSet2	MJ vs CWD
DIP2C	5.84042	uSet2	SD vs CWD
RXRA	8.98879	uSet2	MJ vs CWD
RXRA	7.74528	uSet2	SD vs CWD
TIMP3	15.2319	uSet2	MJ vs CWD
TIMP3	15.5069	uSet2	SD vs CWD
COG6	6.51336	uSet2	MJ vs CWD
COG6	6.44309	uSet2	SD vs CWD
NDUFA11	6.78187	uSet2	MJ vs CWD
NDUFA11	5.4918	uSet2	SD vs CWD
ZC3H7A	5.12654	uSet2	MJ vs CWD
ZC3H7A	5.56304	uSet2	SD vs CWD
RFTN1	2.89952	uSet2	MJ vs CWD
RFTN1	2.22654	uSet2	SD vs CWD
MRPL19	2.79257	uSet2	MJ vs CWD
MRPL19	2.87581	uSet2	SD vs CWD
PRKAR2A	10.8603	uSet2	MJ vs CWD
PRKAR2A	10.2018	uSet2	SD vs CWD
PEX14	2.28182	uSet2	MJ vs CWD
PEX14	2.44415	uSet2	SD vs CWD
PAFAH1B1	3.01779	uSet2	MJ vs CWD
PAFAH1B1	3.84529	uSet2	SD vs CWD
PGRMC2	5.91839	uSet2	MJ vs CWD
PGRMC2	4.08957	uSet2	SD vs CWD
CAPZA2	7.44137	uSet2	MJ vs CWD
CAPZA2	5.62501	uSet2	SD vs CWD
PIAS3	4.22039	uSet2	MJ vs CWD
PIAS3	4.58338	uSet2	SD vs CWD
YWHAE	13.4502	uSet2	MJ vs CWD
YWHAE	11.5898	uSet2	SD vs CWD
MRPL24	2.86225	uSet2	MJ vs CWD
MRPL24	2.18722	uSet2	SD vs CWD
ACBD5	6.93866	uSet2	MJ vs CWD
ACBD5	6.93486	uSet2	SD vs CWD
SLC35B2	3.43905	uSet2	MJ vs CWD
SLC35B2	2.49018	uSet2	SD vs CWD
GMCL1	10.2772	uSet2	MJ vs CWD
GMCL1	10.4872	uSet2	SD vs CWD
RTN3	1.25401	uSet2	MJ vs CWD
RTN3	2.15818	uSet2	SD vs CWD
PARVA	7.29947	uSet2	MJ vs CWD
PARVA	7.62089	uSet2	SD vs CWD
COPZ1	11.4999	uSet2	MJ vs CWD
COPZ1	11.6233	uSet2	SD vs CWD
SPICE1	8.27174	uSet2	MJ vs CWD
SPICE1	8.29052	uSet2	SD vs CWD
C7H5orf15	1.206	uSet2	MJ vs CWD
C7H5orf15	1.22813	uSet2	SD vs CWD
PRDX1	10.9969	uSet2	MJ vs CWD
PRDX1	12.4652	uSet2	SD vs CWD
BCL2L2	1.29669	uSet2	MJ vs CWD
BCL2L2	2.03251	uSet2	SD vs CWD
CCNG2	6.83417	uSet2	MJ vs CWD
CCNG2	6.58235	uSet2	SD vs CWD
CAVIN1	5.93112	uSet2	MJ vs CWD
CAVIN1	6.30122	uSet2	SD vs CWD
CORO2B	8.48828	uSet2	MJ vs CWD
CORO2B	9.446	uSet2	SD vs CWD
SUN1	1.5475	uSet2	MJ vs CWD
SUN1	2.16199	uSet2	SD vs CWD
NAGA	10.6918	uSet2	MJ vs CWD
NAGA	9.42003	uSet2	SD vs CWD
RNF103	1.46616	uSet2	MJ vs CWD
RNF103	1.91863	uSet2	SD vs CWD
DYRK2	1.1228	uSet2	MJ vs CWD
DYRK2	2.10403	uSet2	SD vs CWD
ARIH2	11.5119	uSet2	MJ vs CWD
ARIH2	11.2134	uSet2	SD vs CWD
SERINC2	2.47834	uSet2	MJ vs CWD
SERINC2	2.10645	uSet2	SD vs CWD
AASDHPPT	10.7419	uSet2	MJ vs CWD
AASDHPPT	9.7566	uSet2	SD vs CWD
ANAPC7	10.3865	uSet2	MJ vs CWD
ANAPC7	10.1178	uSet2	SD vs CWD
NRBP1	13.0432	uSet2	MJ vs CWD
NRBP1	11.9753	uSet2	SD vs CWD
HSF2BP	2.29515	uSet2	MJ vs CWD
HSF2BP	1.64599	uSet2	SD vs CWD
AKTIP	5.09397	uSet2	MJ vs CWD
AKTIP	2.72539	uSet2	SD vs CWD
EFNA1	2.22809	uSet2	MJ vs CWD
EFNA1	1.34338	uSet2	SD vs CWD
GPATCH4	5.16419	uSet2	MJ vs CWD
GPATCH4	4.84832	uSet2	SD vs CWD
AP1M1	1.64597	uSet2	MJ vs CWD
AP1M1	1.6522	uSet2	SD vs CWD
TTC5	1.18849	uSet2	MJ vs CWD
TTC5	1.24449	uSet2	SD vs CWD
GM2A	9.14182	uSet2	MJ vs CWD
GM2A	9.52773	uSet2	SD vs CWD
GID4	10.0472	uSet2	MJ vs CWD
GID4	10.4565	uSet2	SD vs CWD
MPZL1	13.6502	uSet2	MJ vs CWD
MPZL1	12.3301	uSet2	SD vs CWD
LOC100297056	3.94854	uSet2	MJ vs CWD
LOC100297056	3.59346	uSet2	SD vs CWD
REV1	7.7864	uSet2	MJ vs CWD
REV1	7.57772	uSet2	SD vs CWD
GATD1	1.94315	uSet2	MJ vs CWD
GATD1	1.12797	uSet2	SD vs CWD
NAA10	6.46925	uSet2	MJ vs CWD
NAA10	5.52742	uSet2	SD vs CWD
SLC4A2	10.7775	uSet2	MJ vs CWD
SLC4A2	13.0191	uSet2	SD vs CWD
ZCCHC3	1.88296	uSet2	MJ vs CWD
ZCCHC3	1.88514	uSet2	SD vs CWD
RNF115	11.3789	uSet2	MJ vs CWD
RNF115	11.3959	uSet2	SD vs CWD
TOM1	4.5206	uSet2	MJ vs CWD
TOM1	4.12183	uSet2	SD vs CWD
RETREG2	5.75433	uSet2	MJ vs CWD
RETREG2	5.0175	uSet2	SD vs CWD
RIOK3	4.9709	uSet2	MJ vs CWD
RIOK3	4.79257	uSet2	SD vs CWD
ERCC3	2.97233	uSet2	MJ vs CWD
ERCC3	3.31553	uSet2	SD vs CWD
PELI1	8.86987	uSet2	MJ vs CWD
PELI1	9.19948	uSet2	SD vs CWD
PNPLA8	6.28861	uSet2	MJ vs CWD
PNPLA8	6.84511	uSet2	SD vs CWD
ZNF444	1.9206	uSet2	MJ vs CWD
ZNF444	1.25622	uSet2	SD vs CWD
SEMA4B	4.68488	uSet2	MJ vs CWD
SEMA4B	3.97835	uSet2	SD vs CWD
DYNC1I2	5.498	uSet2	MJ vs CWD
DYNC1I2	2.44508	uSet2	SD vs CWD
NIPAL2	1.67725	uSet2	MJ vs CWD
NIPAL2	2.65875	uSet2	SD vs CWD
LRP10	5.19242	uSet2	MJ vs CWD
LRP10	3.13734	uSet2	SD vs CWD
EXOSC5	10.391	uSet2	MJ vs CWD
EXOSC5	9.41284	uSet2	SD vs CWD
ATF4	7.05794	uSet2	MJ vs CWD
ATF4	4.59224	uSet2	SD vs CWD
SNTB2	4.88588	uSet2	MJ vs CWD
SNTB2	6.05674	uSet2	SD vs CWD
INO80C	7.43108	uSet2	MJ vs CWD
INO80C	6.82203	uSet2	SD vs CWD
TXNIP	17.0401	uSet2	MJ vs CWD
TXNIP	16.4249	uSet2	SD vs CWD
ZNF521	8.32829	uSet2	MJ vs CWD
ZNF521	8.32936	uSet2	SD vs CWD
CHAD	1.90113	uSet2	MJ vs CWD
CHAD	3.94082	uSet2	SD vs CWD
CPED1	8.03062	uSet2	MJ vs CWD
CPED1	8.51692	uSet2	SD vs CWD
LOC100848353	10.4906	uSet2	MJ vs CWD
LOC100848353	7.15563	uSet2	SD vs CWD
MTPAP	10.7839	uSet2	MJ vs CWD
MTPAP	10.3262	uSet2	SD vs CWD
EIF4G1	1.924	uSet2	MJ vs CWD
EIF4G1	2.3455	uSet2	SD vs CWD
TOPORS	6.78158	uSet2	MJ vs CWD
TOPORS	7.42467	uSet2	SD vs CWD
DTD1	7.04061	uSet2	MJ vs CWD
DTD1	7.03434	uSet2	SD vs CWD
CREB3L2	6.50693	uSet2	MJ vs CWD
CREB3L2	7.69935	uSet2	SD vs CWD
TAX1BP1	5.14564	uSet2	MJ vs CWD
TAX1BP1	5.51618	uSet2	SD vs CWD
RGS5	1.65007	uSet2	MJ vs CWD
RGS5	1.52554	uSet2	SD vs CWD
UBXN8	1.91582	uSet2	MJ vs CWD
UBXN8	1.32718	uSet2	SD vs CWD
MSL2	1.27187	uSet2	MJ vs CWD
MSL2	1.59008	uSet2	SD vs CWD
ADGRD1	6.07075	uSet2	MJ vs CWD
ADGRD1	7.74464	uSet2	SD vs CWD
EEF2	15.2947	uSet2	MJ vs CWD
EEF2	16.1041	uSet2	SD vs CWD
PDGFRL	1.42554	uSet2	MJ vs CWD
PDGFRL	2.14723	uSet2	SD vs CWD
EDIL3	11.8263	uSet2	MJ vs CWD
EDIL3	9.93452	uSet2	SD vs CWD
ITGB1BP1	10.56	uSet2	MJ vs CWD
ITGB1BP1	10.6728	uSet2	SD vs CWD
DPP3	10.9346	uSet2	MJ vs CWD
DPP3	10.9497	uSet2	SD vs CWD
UVRAG	9.19847	uSet2	MJ vs CWD
UVRAG	9.40903	uSet2	SD vs CWD
PGRMC1	12.7981	uSet2	MJ vs CWD
PGRMC1	10.0677	uSet2	SD vs CWD
MAOB	10.9313	uSet2	MJ vs CWD
MAOB	9.93448	uSet2	SD vs CWD
CLDN5	13.0343	uSet2	MJ vs CWD
CLDN5	11.7186	uSet2	SD vs CWD
SCPEP1	3.15229	uSet2	MJ vs CWD
SCPEP1	3.25854	uSet2	SD vs CWD
MAPK6	5.2458	uSet2	MJ vs CWD
MAPK6	5.60856	uSet2	SD vs CWD
CUL5	6.7882	uSet2	MJ vs CWD
CUL5	7.80919	uSet2	SD vs CWD
PLXDC2	1.11785	uSet2	MJ vs CWD
PLXDC2	3.18341	uSet2	SD vs CWD
YIPF1	9.98813	uSet2	MJ vs CWD
YIPF1	9.41108	uSet2	SD vs CWD
ZNF322	5.15516	uSet2	MJ vs CWD
ZNF322	6.12083	uSet2	SD vs CWD
CYS1	7.38596	uSet2	MJ vs CWD
CYS1	7.22106	uSet2	SD vs CWD
ITPA	4.04254	uSet2	MJ vs CWD
ITPA	2.54442	uSet2	SD vs CWD
AGPAT2	1.60641	uSet2	MJ vs CWD
AGPAT2	1.32671	uSet2	SD vs CWD
JUNB	7.45172	uSet2	MJ vs CWD
JUNB	8.03315	uSet2	SD vs CWD
IFI30	12.0213	uSet2	MJ vs CWD
IFI30	12.0393	uSet2	SD vs CWD
SPIRE1	9.72068	uSet2	MJ vs CWD
SPIRE1	10.2178	uSet2	SD vs CWD
COMMJ10	1.40776	uSet2	MJ vs CWD
COMMJ10	1.30659	uSet2	SD vs CWD
CPNE3	11.3055	uSet2	MJ vs CWD
CPNE3	11.1935	uSet2	SD vs CWD
ERO1A	2.1027	uSet2	MJ vs CWD
ERO1A	1.36632	uSet2	SD vs CWD
EFEMP2	2.08114	uSet2	MJ vs CWD
EFEMP2	2.31134	uSet2	SD vs CWD
HPRT1	10.5296	uSet2	MJ vs CWD
HPRT1	9.57968	uSet2	SD vs CWD
PSMA7	6.23502	uSet2	MJ vs CWD
PSMA7	4.77136	uSet2	SD vs CWD
CHIC2	1.23771	uSet2	MJ vs CWD
CHIC2	1.13137	uSet2	SD vs CWD
ABCF3	11.4328	uSet2	MJ vs CWD
ABCF3	10.9497	uSet2	SD vs CWD
NCAPD2	11.7826	uSet2	MJ vs CWD
NCAPD2	9.88701	uSet2	SD vs CWD
WBP2	4.31315	uSet2	MJ vs CWD
WBP2	3.79371	uSet2	SD vs CWD
TMEM231	10.3083	uSet2	MJ vs CWD
TMEM231	10.0558	uSet2	SD vs CWD
RELA	3.45994	uSet2	MJ vs CWD
RELA	3.01622	uSet2	SD vs CWD
SEMA3D	6.77541	uSet2	MJ vs CWD
SEMA3D	7.75034	uSet2	SD vs CWD
SLC25A19	10.3104	uSet2	MJ vs CWD
SLC25A19	9.73721	uSet2	SD vs CWD
IBTK	8.05043	uSet2	MJ vs CWD
IBTK	7.14761	uSet2	SD vs CWD
PTPRA	5.46425	uSet2	MJ vs CWD
PTPRA	5.75355	uSet2	SD vs CWD
TTLL3	5.95103	uSet2	MJ vs CWD
TTLL3	5.89366	uSet2	SD vs CWD
CDKN1C	1.98675	uSet2	MJ vs CWD
CDKN1C	2.55253	uSet2	SD vs CWD
THUMPD1	7.12371	uSet2	MJ vs CWD
THUMPD1	7.7645	uSet2	SD vs CWD
ST6GALNAC6	10.8081	uSet2	MJ vs CWD
ST6GALNAC6	10.3379	uSet2	SD vs CWD
NSMCE3	1.66907	uSet2	MJ vs CWD
NSMCE3	1.4623	uSet2	SD vs CWD
IFNGR1	13.3629	uSet2	MJ vs CWD
IFNGR1	12.6932	uSet2	SD vs CWD
RNF40	10.8847	uSet2	MJ vs CWD
RNF40	10.3736	uSet2	SD vs CWD
ARHGAP6	7.204	uSet2	MJ vs CWD
ARHGAP6	7.28835	uSet2	SD vs CWD
SNX1	1.68679	uSet2	MJ vs CWD
SNX1	1.19351	uSet2	SD vs CWD
BTBD7	6.98372	uSet2	MJ vs CWD
BTBD7	7.30535	uSet2	SD vs CWD
LOC100298356	13.2223	uSet2	MJ vs CWD
LOC100298356	10.0416	uSet2	SD vs CWD
LAPTM5	14.0117	uSet2	MJ vs CWD
LAPTM5	12.9019	uSet2	SD vs CWD
NRBP2	6.34185	uSet2	MJ vs CWD
NRBP2	8.39624	uSet2	SD vs CWD
TOR1AIP2	4.26574	uSet2	MJ vs CWD
TOR1AIP2	4.61705	uSet2	SD vs CWD
FABP4	2.97562	uSet2	MJ vs CWD
FABP4	1.39289	uSet2	SD vs CWD
HNRNPLL	1.49569	uSet2	MJ vs CWD
HNRNPLL	1.00015	uSet2	SD vs CWD
PKDCC	1.9287	uSet2	MJ vs CWD
PKDCC	2.44853	uSet2	SD vs CWD
SERINC1	14.7134	uSet2	MJ vs CWD
SERINC1	13.7634	uSet2	SD vs CWD
RNF149	2.37973	uSet2	MJ vs CWD
RNF149	2.30741	uSet2	SD vs CWD
HSD17B8	1.86649	uSet2	MJ vs CWD
HSD17B8	2.07203	uSet2	SD vs CWD
NOV	14.0044	uSet2	MJ vs CWD
NOV	15.9961	uSet2	SD vs CWD
PSMJ7	12.3321	uSet2	MJ vs CWD
PSMJ7	9.37229	uSet2	SD vs CWD
POP5	9.90857	uSet2	MJ vs CWD
POP5	10.288	uSet2	SD vs CWD
CERS2	5.17357	uSet2	MJ vs CWD
CERS2	7.00401	uSet2	SD vs CWD
DIS3L	3.3625	uSet2	MJ vs CWD
DIS3L	2.06448	uSet2	SD vs CWD
FZD1	1.21406	uSet2	MJ vs CWD
FZD1	2.54486	uSet2	SD vs CWD
RPF1	1.96727	uSet2	MJ vs CWD
RPF1	1.47649	uSet2	SD vs CWD
IGFBP4	11.613	uSet2	MJ vs CWD
IGFBP4	12.107	uSet2	SD vs CWD
TFPI2	2.72883	uSet2	MJ vs CWD
TFPI2	2.3493	uSet2	SD vs CWD
ADAMTS5	13.0394	uSet2	MJ vs CWD
ADAMTS5	11.4298	uSet2	SD vs CWD
RPS14	10.7637	uSet2	MJ vs CWD
RPS14	10.9454	uSet2	SD vs CWD
LGR4	6.70728	uSet2	MJ vs CWD
LGR4	6.33639	uSet2	SD vs CWD
FBXO32	7.85527	uSet2	MJ vs CWD
FBXO32	5.22989	uSet2	SD vs CWD
CRISPLD2	14.8723	uSet2	MJ vs CWD
CRISPLD2	11.1968	uSet2	SD vs CWD
DDX3X	4.81831	uSet2	MJ vs CWD
DDX3X	4.36396	uSet2	SD vs CWD
RASA3	1.96307	uSet2	MJ vs CWD
RASA3	1.88308	uSet2	SD vs CWD
ITPRIP	11.5459	uSet2	MJ vs CWD
ITPRIP	11.0627	uSet2	SD vs CWD
GIT2	4.72208	uSet2	MJ vs CWD
GIT2	5.36219	uSet2	SD vs CWD
ATG14	7.92857	uSet2	MJ vs CWD
ATG14	7.6457	uSet2	SD vs CWD
TNS2	11.8872	uSet2	MJ vs CWD
TNS2	12.8322	uSet2	SD vs CWD
SRF	10.0951	uSet2	MJ vs CWD
SRF	11.5731	uSet2	SD vs CWD
HIPK1	8.09002	uSet2	MJ vs CWD
HIPK1	6.4279	uSet2	SD vs CWD
PITPNB	8.34397	uSet2	MJ vs CWD
PITPNB	8.72656	uSet2	SD vs CWD
PDGFC	2.51576	uSet2	MJ vs CWD
PDGFC	2.79854	uSet2	SD vs CWD
ATP2B1	8.74139	uSet2	MJ vs CWD
ATP2B1	9.79801	uSet2	SD vs CWD
VHL	8.78	uSet2	MJ vs CWD
VHL	8.70595	uSet2	SD vs CWD
DNAJC19	6.44246	uSet2	MJ vs CWD
DNAJC19	6.4035	uSet2	SD vs CWD
SLC39A6	3.44386	uSet2	MJ vs CWD
SLC39A6	2.84213	uSet2	SD vs CWD
HAUS2	8.0221	uSet2	MJ vs CWD
HAUS2	10.0464	uSet2	RD vs CWD
GLTP	4.37517	uSet2	MJ vs CWD
GLTP	4.12218	uSet2	RD vs CWD
RPS18	12.781	uSet2	MJ vs CWD
RPS18	10.9045	uSet2	RD vs CWD
DCAF5	5.7683	uSet2	MJ vs CWD
DCAF5	7.554	uSet2	RD vs CWD
FGR	9.93588	uSet2	MJ vs CWD
FGR	9.56882	uSet2	RD vs CWD
BAK1	6.1512	uSet2	MJ vs CWD
BAK1	5.48658	uSet2	RD vs CWD
ARF6	5.62275	uSet2	MJ vs CWD
ARF6	6.13563	uSet2	RD vs CWD
S1PR2	8.00208	uSet2	MJ vs CWD
S1PR2	9.16133	uSet2	RD vs CWD
ROCK2	6.64299	uSet2	MJ vs CWD
ROCK2	7.23603	uSet2	RD vs CWD
PPP1R15B	7.0091	uSet2	MJ vs CWD
PPP1R15B	6.48185	uSet2	RD vs CWD
TEK	8.70302	uSet2	MJ vs CWD
TEK	9.60579	uSet2	RD vs CWD
INTS6	6.4719	uSet2	MJ vs CWD
INTS6	6.65236	uSet2	RD vs CWD
FOXK2	6.13499	uSet2	MJ vs CWD
FOXK2	6.97035	uSet2	RD vs CWD
PDCD5	9.52459	uSet2	MJ vs CWD
PDCD5	10.604	uSet2	RD vs CWD
ATL2	11.2191	uSet2	MJ vs CWD
ATL2	10.8083	uSet2	RD vs CWD
SUPT4H1	7.31334	uSet2	MJ vs CWD
SUPT4H1	6.80713	uSet2	RD vs CWD
CTDSP2	14.8368	uSet2	MJ vs CWD
CTDSP2	14.4448	uSet2	RD vs CWD
CCNY	5.97928	uSet2	MJ vs CWD
CCNY	6.86397	uSet2	RD vs CWD
NPC2	8.89129	uSet2	MJ vs CWD
NPC2	8.96535	uSet2	RD vs CWD
APOE	5.20245	uSet2	MJ vs CWD
APOE	4.74564	uSet2	RD vs CWD
RNF4	3.31251	uSet2	MJ vs CWD
RNF4	2.8541	uSet2	RD vs CWD
SIPA1	11.6106	uSet2	MJ vs CWD
SIPA1	10.8391	uSet2	RD vs CWD
NFKB2	2.68738	uSet2	MJ vs CWD
NFKB2	1.69579	uSet2	RD vs CWD
PLCL2	3.05332	uSet2	MJ vs CWD
PLCL2	2.38191	uSet2	RD vs CWD
TRAM1	11.7717	uSet2	MJ vs CWD
TRAM1	13.1287	uSet2	RD vs CWD
SRP72	11.5583	uSet2	MJ vs CWD
SRP72	11.7386	uSet2	RD vs CWD
MRGPRF	3.65537	uSet2	MJ vs CWD
MRGPRF	3.73267	uSet2	RD vs CWD
LTBP1	4.81697	uSet2	MJ vs CWD
LTBP1	5.37568	uSet2	RD vs CWD
APPBP2	2.99526	uSet2	MJ vs CWD
APPBP2	3.13308	uSet2	RD vs CWD
PDP1	7.52118	uSet2	MJ vs CWD
PDP1	6.10999	uSet2	RD vs CWD
ATF7	8.27433	uSet2	MJ vs CWD
ATF7	7.59011	uSet2	RD vs CWD
DNAJA3	10.1166	uSet2	MJ vs CWD
DNAJA3	9.76403	uSet2	RD vs CWD
ARL2BP	7.25811	uSet2	MJ vs CWD
ARL2BP	6.84017	uSet2	RD vs CWD
RP9	10.1247	uSet2	MJ vs CWD
RP9	10.5137	uSet2	RD vs CWD
FAM234A	4.88575	uSet2	MJ vs CWD
FAM234A	4.89853	uSet2	RD vs CWD
DRAM2	11.2389	uSet2	MJ vs CWD
DRAM2	10.8959	uSet2	RD vs CWD
MED12	5.22302	uSet2	MJ vs CWD
MED12	5.12674	uSet2	RD vs CWD
SMC6	5.31132	uSet2	MJ vs CWD
SMC6	6.58244	uSet2	RD vs CWD
JADE1	6.6647	uSet2	MJ vs CWD
JADE1	6.01588	uSet2	RD vs CWD
SPCS3	6.30794	uSet2	MJ vs CWD
SPCS3	6.89175	uSet2	RD vs CWD
SEC63	5.82954	uSet2	MJ vs CWD
SEC63	6.83468	uSet2	RD vs CWD
JUND	1.85708	uSet2	MJ vs CWD
JUND	1.81813	uSet2	RD vs CWD
ARHGEF26	8.66699	uSet2	MJ vs CWD
ARHGEF26	7.23528	uSet2	RD vs CWD
MTMR12	8.35757	uSet2	MJ vs CWD
MTMR12	9.25505	uSet2	RD vs CWD
RER1	11.1558	uSet2	MJ vs CWD
RER1	10.6212	uSet2	RD vs CWD
TNFAIP8L3	2.05778	uSet2	MJ vs CWD
TNFAIP8L3	2.68331	uSet2	RD vs CWD
CPD	8.32934	uSet2	MJ vs CWD
CPD	8.35518	uSet2	RD vs CWD
PECR	3.15622	uSet2	MJ vs CWD
PECR	2.88495	uSet2	RD vs CWD
IL13RA1	13.2916	uSet2	MJ vs CWD
IL13RA1	13.9175	uSet2	RD vs CWD
PTGS2	12.3713	uSet2	MJ vs CWD
PTGS2	11.3905	uSet2	RD vs CWD
SDHD	6.01233	uSet2	MJ vs CWD
SDHD	4.74659	uSet2	RD vs CWD
NF1	4.10995	uSet2	MJ vs CWD
NF1	5.67924	uSet2	RD vs CWD
LHFPL6	5.66338	uSet2	MJ vs CWD
LHFPL6	5.44425	uSet2	RD vs CWD
ARFGEF2	6.66525	uSet2	MJ vs CWD
ARFGEF2	7.01524	uSet2	RD vs CWD
CLK3	10.1558	uSet2	MJ vs CWD
CLK3	11.1143	uSet2	RD vs CWD
SLC16A2	9.443	uSet2	MJ vs CWD
SLC16A2	9.78681	uSet2	RD vs CWD
EAF1	12.6502	uSet2	MJ vs CWD
EAF1	10.7391	uSet2	RD vs CWD
SMCHD1	5.10653	uSet2	MJ vs CWD
SMCHD1	5.06966	uSet2	RD vs CWD
LRIG1	5.65624	uSet2	MJ vs CWD
LRIG1	6.38659	uSet2	RD vs CWD
PRKACB	9.94845	uSet2	MJ vs CWD
PRKACB	10.1029	uSet2	RD vs CWD
GXYLT2	4.78469	uSet2	MJ vs CWD
GXYLT2	5.19945	uSet2	RD vs CWD
PHPT1	5.97805	uSet2	MJ vs CWD
PHPT1	6.16385	uSet2	RD vs CWD
HIPK3	7.31981	uSet2	MJ vs CWD
HIPK3	6.862	uSet2	RD vs CWD
TMEM263	1.97654	uSet2	MJ vs CWD
TMEM263	4.56221	uSet2	RD vs CWD
SLC31A2	7.23414	uSet2	MJ vs CWD
SLC31A2	6.82734	uSet2	RD vs CWD
CAVIN2	12.1954	uSet2	MJ vs CWD
CAVIN2	9.90961	uSet2	RD vs CWD
CWDR82	1.05264	uSet2	MJ vs CWD
CWDR82	1.2223	uSet2	RD vs CWD
AMPD3	8.25824	uSet2	MJ vs CWD
AMPD3	8.3594	uSet2	RD vs CWD
PIAS1	7.37784	uSet2	MJ vs CWD
PIAS1	6.99671	uSet2	RD vs CWD
ERGIC3	10.5598	uSet2	MJ vs CWD
[truncated: 2,902 more rows]

## Sheet: Down-regulated gene sets
Gene	log2(FoldChange)	Set	Group
NPDC1	-2.43877	dSet1	RD vs CWD
NPDC1	-14.4298	dSet1	MJ vs CWD
NPDC1	-1.9158	dSet1	SD vs CWD
ABCA3	-1.52437	dSet1	RD vs CWD
ABCA3	-4.14466	dSet1	MJ vs CWD
ABCA3	-2.71294	dSet1	SD vs CWD
PSTPIP1	-3.19668	dSet1	RD vs CWD
PSTPIP1	-4.59844	dSet1	MJ vs CWD
PSTPIP1	-1.52396	dSet1	SD vs CWD
DDT	-6.16701	dSet1	RD vs CWD
DDT	-2.60472	dSet1	MJ vs CWD
DDT	-4.26973	dSet1	SD vs CWD
TAF5L	-10.5124	dSet1	RD vs CWD
TAF5L	-2.90796	dSet1	MJ vs CWD
TAF5L	-10.0071	dSet1	SD vs CWD
HSD17B10	-1.19504	dSet1	RD vs CWD
HSD17B10	-1.08458	dSet1	MJ vs CWD
HSD17B10	-2.53736	dSet1	SD vs CWD
JPT1	-2.60186	dSet1	RD vs CWD
JPT1	-4.04658	dSet1	MJ vs CWD
JPT1	-3.39106	dSet1	SD vs CWD
SQOR	-12.24	dSet1	RD vs CWD
SQOR	-2.7339	dSet1	MJ vs CWD
SQOR	-8.57317	dSet1	SD vs CWD
LZTR1	-2.15594	dSet1	RD vs CWD
LZTR1	-1.27984	dSet1	MJ vs CWD
LZTR1	-2.1183	dSet1	SD vs CWD
TPRG1L	-4.93638	dSet1	RD vs CWD
TPRG1L	-12.4732	dSet1	MJ vs CWD
TPRG1L	-1.84286	dSet1	SD vs CWD
IMP4	-6.52152	dSet1	RD vs CWD
IMP4	-1.3235	dSet1	MJ vs CWD
IMP4	-2.32776	dSet1	SD vs CWD
CLUH	-2.18822	dSet1	RD vs CWD
CLUH	-1.83994	dSet1	MJ vs CWD
CLUH	-1.30332	dSet1	SD vs CWD
FAM43B	-5.37603	dSet1	RD vs CWD
FAM43B	-5.83906	dSet1	MJ vs CWD
FAM43B	-7.11102	dSet1	SD vs CWD
NDUFA6	-1.52086	dSet1	RD vs CWD
NDUFA6	-2.00097	dSet1	MJ vs CWD
NDUFA6	-9.70598	dSet1	SD vs CWD
NDUFAB1	-1.98435	dSet1	RD vs CWD
NDUFAB1	-6.22142	dSet1	MJ vs CWD
NDUFAB1	-4.36199	dSet1	SD vs CWD
CERK	-13.8563	dSet1	RD vs CWD
CERK	-11.1172	dSet1	MJ vs CWD
CERK	-13.3539	dSet1	SD vs CWD
PRDX6	-3.01713	dSet1	RD vs CWD
PRDX6	-1.17743	dSet1	MJ vs CWD
PRDX6	-2.05603	dSet1	SD vs CWD
FARSB	-1.32702	dSet1	RD vs CWD
FARSB	-1.74576	dSet1	MJ vs CWD
FARSB	-2.8451	dSet1	SD vs CWD
CRY2	-1.94496	dSet1	RD vs CWD
CRY2	-8.7259	dSet1	MJ vs CWD
CRY2	-11.5462	dSet1	SD vs CWD
ARHGAP30	-11.5175	dSet1	RD vs CWD
ARHGAP30	-11.6469	dSet1	MJ vs CWD
ARHGAP30	-11.016	dSet1	SD vs CWD
GRPEL1	-3.4081	dSet1	RD vs CWD
GRPEL1	-1.39945	dSet1	MJ vs CWD
GRPEL1	-3.5137	dSet1	SD vs CWD
PHACTR3	-5.93718	dSet1	RD vs CWD
PHACTR3	-3.23641	dSet1	MJ vs CWD
PHACTR3	-6.77071	dSet1	SD vs CWD
RPL35	-1.95271	dSet1	RD vs CWD
RPL35	-1.86494	dSet1	MJ vs CWD
RPL35	-9.36874	dSet1	SD vs CWD
RPS23	-2.49309	dSet1	RD vs CWD
RPS23	-17.1268	dSet1	MJ vs CWD
RPS23	-1.28268	dSet1	SD vs CWD
CALML4	-3.38954	dSet1	RD vs CWD
CALML4	-5.36604	dSet1	MJ vs CWD
CALML4	-5.4095	dSet1	SD vs CWD
RHOC	-4.54552	dSet1	RD vs CWD
RHOC	-9.33392	dSet1	MJ vs CWD
RHOC	-7.15445	dSet1	SD vs CWD
HMOX2	-12.5271	dSet1	RD vs CWD
HMOX2	-7.52552	dSet1	MJ vs CWD
HMOX2	-1.23685	dSet1	SD vs CWD
C17H12orf43	-8.21327	dSet1	RD vs CWD
C17H12orf43	-2.39633	dSet1	MJ vs CWD
C17H12orf43	-3.89236	dSet1	SD vs CWD
COQ7	-2.64269	dSet1	RD vs CWD
COQ7	-3.2341	dSet1	MJ vs CWD
COQ7	-2.15899	dSet1	SD vs CWD
DPH3	-11.0312	dSet1	RD vs CWD
DPH3	-11.1584	dSet1	MJ vs CWD
DPH3	-10.5263	dSet1	SD vs CWD
APEH	-1.5703	dSet1	RD vs CWD
APEH	-7.31564	dSet1	MJ vs CWD
APEH	-1.40488	dSet1	SD vs CWD
LAMTOR2	-5.40144	dSet1	RD vs CWD
LAMTOR2	-13.9679	dSet1	MJ vs CWD
LAMTOR2	-5.86511	dSet1	SD vs CWD
LGALS1	-1.83466	dSet1	RD vs CWD
LGALS1	-3.46674	dSet1	MJ vs CWD
LGALS1	-7.39369	dSet1	SD vs CWD
BUD31	-4.58245	dSet1	RD vs CWD
BUD31	-5.44946	dSet1	MJ vs CWD
BUD31	-1.39446	dSet1	SD vs CWD
PIN1	-2.06397	dSet1	RD vs CWD
PIN1	-1.02074	dSet1	MJ vs CWD
PIN1	-3.55452	dSet1	SD vs CWD
ATP5F1D	-15.4058	dSet1	RD vs CWD
ATP5F1D	-11.8547	dSet1	MJ vs CWD
ATP5F1D	-1.65517	dSet1	SD vs CWD
HSPD1	-3.09178	dSet1	RD vs CWD
HSPD1	-11.9316	dSet1	MJ vs CWD
HSPD1	-2.34412	dSet1	SD vs CWD
NTHL1	-6.02758	dSet1	RD vs CWD
NTHL1	-1.69342	dSet1	MJ vs CWD
NTHL1	-4.04113	dSet1	SD vs CWD
MRPL12	-7.27646	dSet1	RD vs CWD
MRPL12	-2.75777	dSet1	MJ vs CWD
MRPL12	-5.90852	dSet1	SD vs CWD
RPL12	-14.4694	dSet1	RD vs CWD
RPL12	-3.48416	dSet1	MJ vs CWD
RPL12	-2.76515	dSet1	SD vs CWD
NDUFA8	-4.10321	dSet1	RD vs CWD
NDUFA8	-1.42298	dSet1	MJ vs CWD
NDUFA8	-1.92409	dSet1	SD vs CWD
DESI1	-10.1996	dSet1	RD vs CWD
DESI1	-4.48794	dSet1	MJ vs CWD
DESI1	-8.73235	dSet1	SD vs CWD
FABP5	-1.85293	dSet1	RD vs CWD
FABP5	-3.84076	dSet1	MJ vs CWD
FABP5	-2.58328	dSet1	SD vs CWD
PGAP2	-11.8383	dSet1	RD vs CWD
PGAP2	-1.78693	dSet1	MJ vs CWD
PGAP2	-5.54719	dSet1	SD vs CWD
CRELD2	-3.37744	dSet1	RD vs CWD
CRELD2	-6.68222	dSet1	MJ vs CWD
CRELD2	-3.66636	dSet1	SD vs CWD
RNF166	-5.64317	dSet1	RD vs CWD
RNF166	-5.41339	dSet1	MJ vs CWD
RNF166	-3.28585	dSet1	SD vs CWD
ADI1	-6.08351	dSet1	RD vs CWD
ADI1	-6.8201	dSet1	MJ vs CWD
ADI1	-1.34146	dSet1	SD vs CWD
MRPS11	-1.5275	dSet1	RD vs CWD
MRPS11	-3.78272	dSet1	MJ vs CWD
MRPS11	-1.45382	dSet1	SD vs CWD
GNG5	-2.26247	dSet1	RD vs CWD
GNG5	-5.22937	dSet1	MJ vs CWD
GNG5	-11.4745	dSet1	SD vs CWD
NDUFS4	-1.74374	dSet1	RD vs CWD
NDUFS4	-1.94353	dSet1	MJ vs CWD
NDUFS4	-1.50982	dSet1	SD vs CWD
RAB3A	-5.13082	dSet1	RD vs CWD
RAB3A	-3.61331	dSet1	MJ vs CWD
RAB3A	-3.94986	dSet1	SD vs CWD
CDCA4	-1.66833	dSet1	RD vs CWD
CDCA4	-11.5363	dSet1	MJ vs CWD
CDCA4	-9.07859	dSet1	SD vs CWD
TSR3	-11.2639	dSet1	RD vs CWD
TSR3	-2.61058	dSet1	MJ vs CWD
TSR3	-10.7577	dSet1	SD vs CWD
COG1	-1.54404	dSet1	RD vs CWD
COG1	-2.43471	dSet1	MJ vs CWD
COG1	-1.34656	dSet1	SD vs CWD
C1QTNF5	-2.90349	dSet1	RD vs CWD
C1QTNF5	-1.54571	dSet1	MJ vs CWD
C1QTNF5	-13.7133	dSet1	SD vs CWD
MRPL28	-2.36637	dSet1	RD vs CWD
MRPL28	-4.37378	dSet1	MJ vs CWD
MRPL28	-2.8323	dSet1	SD vs CWD
CDK2AP2	-9.39422	dSet1	RD vs CWD
CDK2AP2	-1.93053	dSet1	MJ vs CWD
CDK2AP2	-6.98584	dSet1	SD vs CWD
NIPSNAP1	-1.40094	dSet1	RD vs CWD
NIPSNAP1	-2.22769	dSet1	MJ vs CWD
NIPSNAP1	-1.96881	dSet1	SD vs CWD
SERF1A	-1.59939	dSet1	RD vs CWD
SERF1A	-6.83233	dSet1	MJ vs CWD
SERF1A	-2.77381	dSet1	SD vs CWD
PI4K2A	-4.22956	dSet1	RD vs CWD
PI4K2A	-11.831	dSet1	MJ vs CWD
PI4K2A	-11.1995	dSet1	SD vs CWD
ZMAT5	-1.8368	dSet1	RD vs CWD
ZMAT5	-2.81241	dSet1	MJ vs CWD
ZMAT5	-1.59144	dSet1	SD vs CWD
SEC11C	-1.4711	dSet1	RD vs CWD
SEC11C	-1.94548	dSet1	MJ vs CWD
SEC11C	-1.91032	dSet1	SD vs CWD
MRPL54	-1.37403	dSet1	RD vs CWD
MRPL54	-1.92245	dSet1	MJ vs CWD
MRPL54	-2.78971	dSet1	SD vs CWD
ARL4C	-5.48747	dSet1	RD vs CWD
ARL4C	-12.0802	dSet1	MJ vs CWD
ARL4C	-6.33023	dSet1	SD vs CWD
C19H17orf49	-1.70747	dSet1	RD vs CWD
C19H17orf49	-1.77341	dSet1	MJ vs CWD
C19H17orf49	-3.40496	dSet1	SD vs CWD
VPS25	-2.58591	dSet1	RD vs CWD
VPS25	-1.63683	dSet1	MJ vs CWD
VPS25	-2.656	dSet1	SD vs CWD
BOLA-DRA	-13.2992	dSet1	RD vs CWD
BOLA-DRA	-4.68531	dSet1	MJ vs CWD
BOLA-DRA	-1.04354	dSet1	SD vs CWD
CLEC3B	-6.18927	dSet1	RD vs CWD
CLEC3B	-1.95432	dSet1	MJ vs CWD
CLEC3B	-2.40905	dSet1	SD vs CWD
DCTN3	-1.35597	dSet1	RD vs CWD
DCTN3	-3.1024	dSet1	MJ vs CWD
DCTN3	-2.22725	dSet1	SD vs CWD
NT5C	-10.7285	dSet1	RD vs CWD
NT5C	-4.16773	dSet1	MJ vs CWD
NT5C	-2.80884	dSet1	SD vs CWD
NDUFB4	-2.4044	dSet1	RD vs CWD
NDUFB4	-2.51577	dSet1	MJ vs CWD
NDUFB4	-2.93377	dSet1	SD vs CWD
GET4	-3.92704	dSet1	RD vs CWD
GET4	-4.68812	dSet1	MJ vs CWD
GET4	-3.04519	dSet1	SD vs CWD
NQO2	-1.90043	dSet1	RD vs CWD
NQO2	-2.84273	dSet1	MJ vs CWD
NQO2	-3.27199	dSet1	SD vs CWD
MNF1	-2.21086	dSet1	RD vs CWD
MNF1	-1.69805	dSet1	MJ vs CWD
MNF1	-4.29451	dSet1	SD vs CWD
MYL6	-2.64144	dSet1	RD vs CWD
MYL6	-2.40862	dSet1	MJ vs CWD
MYL6	-5.60036	dSet1	SD vs CWD
SLC9A3R1	-1.60012	dSet1	RD vs CWD
SLC9A3R1	-3.12882	dSet1	MJ vs CWD
SLC9A3R1	-1.58215	dSet1	SD vs CWD
RHOBTB2	-11.3666	dSet1	RD vs CWD
RHOBTB2	-11.4913	dSet1	MJ vs CWD
RHOBTB2	-10.8609	dSet1	SD vs CWD
TUBA1B	-16.6385	dSet1	RD vs CWD
TUBA1B	-4.53332	dSet1	MJ vs CWD
TUBA1B	-1.54917	dSet1	SD vs CWD
RPS19BP1	-5.54162	dSet1	RD vs CWD
RPS19BP1	-1.81655	dSet1	MJ vs CWD
RPS19BP1	-4.84623	dSet1	SD vs CWD
SCAND1	-2.88547	dSet1	RD vs CWD
SCAND1	-7.50121	dSet1	MJ vs CWD
SCAND1	-3.83071	dSet1	SD vs CWD
TADA3	-3.96521	dSet1	RD vs CWD
TADA3	-6.72548	dSet1	MJ vs CWD
TADA3	-1.29681	dSet1	SD vs CWD
BCAP29	-4.00027	dSet1	RD vs CWD
BCAP29	-2.21889	dSet1	MJ vs CWD
BCAP29	-5.28397	dSet1	SD vs CWD
TPBGL	-11.0353	dSet1	RD vs CWD
TPBGL	-3.80828	dSet1	MJ vs CWD
TPBGL	-2.70226	dSet1	SD vs CWD
NOL3	-2.81066	dSet1	RD vs CWD
NOL3	-6.20969	dSet1	MJ vs CWD
NOL3	-2.86794	dSet1	SD vs CWD
BTK	-2.75406	dSet1	RD vs CWD
BTK	-3.42171	dSet1	MJ vs CWD
BTK	-2.46271	dSet1	SD vs CWD
TRAF7	-2.93448	dSet1	RD vs CWD
TRAF7	-2.46549	dSet1	MJ vs CWD
TRAF7	-1.58685	dSet1	SD vs CWD
MRPL57	-6.79953	dSet1	RD vs CWD
MRPL57	-3.16284	dSet1	MJ vs CWD
MRPL57	-5.69669	dSet1	SD vs CWD
NR2C2AP	-1.97331	dSet1	RD vs CWD
NR2C2AP	-4.83754	dSet1	MJ vs CWD
NR2C2AP	-2.00896	dSet1	SD vs CWD
NDUFA13	-2.74584	dSet1	RD vs CWD
NDUFA13	-2.70788	dSet1	MJ vs CWD
NDUFA13	-3.34835	dSet1	SD vs CWD
MRPL41	-11.4624	dSet1	RD vs CWD
MRPL41	-11.5895	dSet1	MJ vs CWD
MRPL41	-10.9592	dSet1	SD vs CWD
TXNRD2	-6.8468	dSet1	RD vs CWD
TXNRD2	-3.87359	dSet1	MJ vs CWD
TXNRD2	-1.57204	dSet1	SD vs CWD
UBTD1	-4.59486	dSet1	RD vs CWD
UBTD1	-3.43368	dSet1	MJ vs CWD
UBTD1	-2.49232	dSet1	SD vs CWD
MRPS28	-3.00909	dSet1	RD vs CWD
MRPS28	-1.30803	dSet1	MJ vs CWD
MRPS28	-3.3718	dSet1	SD vs CWD
PHETA2	-2.60862	dSet1	RD vs CWD
PHETA2	-1.98712	dSet1	MJ vs CWD
PHETA2	-6.16661	dSet1	SD vs CWD
NHP2	-7.72066	dSet1	RD vs CWD
NHP2	-13.0218	dSet1	MJ vs CWD
NHP2	-12.3891	dSet1	SD vs CWD
GRCWD1	-2.47958	dSet1	RD vs CWD
GRCWD1	-4.96682	dSet1	MJ vs CWD
GRCWD1	-2.99619	dSet1	SD vs CWD
MRRF	-4.10481	dSet1	RD vs CWD
MRRF	-4.36551	dSet1	MJ vs CWD
MRRF	-1.69042	dSet1	SD vs CWD
NAA20	-12.889	dSet1	RD vs CWD
NAA20	-2.04854	dSet1	MJ vs CWD
NAA20	-2.93977	dSet1	SD vs CWD
ARPP19	-6.75438	dSet1	RD vs CWD
ARPP19	-6.79998	dSet1	MJ vs CWD
ARPP19	-5.4033	dSet1	SD vs CWD
MRFAP1L1	-5.27893	dSet1	RD vs CWD
MRFAP1L1	-2.01319	dSet1	MJ vs CWD
MRFAP1L1	-2.38839	dSet1	SD vs CWD
CHST10	-3.35228	dSet1	RD vs CWD
CHST10	-1.36239	dSet1	MJ vs CWD
CHST10	-1.45717	dSet1	SD vs CWD
CARS2	-2.03996	dSet1	RD vs CWD
CARS2	-3.2021	dSet1	MJ vs CWD
CARS2	-3.45209	dSet1	SD vs CWD
CYC1	-14.8817	dSet1	RD vs CWD
CYC1	-9.56454	dSet1	MJ vs CWD
CYC1	-6.94468	dSet1	SD vs CWD
MRPL20	-6.50408	dSet1	RD vs CWD
MRPL20	-3.77115	dSet1	MJ vs CWD
MRPL20	-3.21845	dSet1	SD vs CWD
NFKBIZ	-7.86716	dSet1	RD vs CWD
NFKBIZ	-2.93492	dSet1	MJ vs CWD
NFKBIZ	-7.03262	dSet1	SD vs CWD
RAB20	-5.56989	dSet1	RD vs CWD
RAB20	-8.86481	dSet1	MJ vs CWD
RAB20	-2.49222	dSet1	SD vs CWD
ATP5S	-7.04571	dSet1	RD vs CWD
ATP5S	-10.3951	dSet1	MJ vs CWD
ATP5S	-7.55816	dSet1	SD vs CWD
SERTAD1	-2.42063	dSet1	RD vs CWD
SERTAD1	-9.67858	dSet1	MJ vs CWD
SERTAD1	-1.43408	dSet1	SD vs CWD
CMC1	-2.325	dSet1	RD vs CWD
CMC1	-2.07413	dSet1	MJ vs CWD
CMC1	-2.45145	dSet1	SD vs CWD
HSPA6	-3.42347	dSet1	RD vs CWD
HSPA6	-2.77017	dSet1	MJ vs CWD
HSPA6	-10.233	dSet1	SD vs CWD
NKIRAS1	-2.26262	dSet1	RD vs CWD
NKIRAS1	-10.291	dSet1	MJ vs CWD
NKIRAS1	-2.62863	dSet1	SD vs CWD
ABHD17A	-12.1424	dSet1	RD vs CWD
ABHD17A	-7.98691	dSet1	MJ vs CWD
ABHD17A	-1.4337	dSet1	SD vs CWD
ACADVL	-15.3618	dSet1	RD vs CWD
ACADVL	-15.4785	dSet1	MJ vs CWD
ACADVL	-2.50242	dSet1	SD vs CWD
CAPG	-2.75575	dSet1	RD vs CWD
CAPG	-3.60704	dSet1	MJ vs CWD
CAPG	-1.66237	dSet1	SD vs CWD
ZBTB8OS	-1.40926	dSet1	RD vs CWD
ZBTB8OS	-3.02063	dSet1	MJ vs CWD
ZBTB8OS	-3.5295	dSet1	SD vs CWD
IL34	-6.40555	dSet1	RD vs CWD
IL34	-1.80819	dSet1	MJ vs CWD
IL34	-4.23894	dSet1	SD vs CWD
KXD1	-4.325	dSet1	RD vs CWD
KXD1	-6.66882	dSet1	MJ vs CWD
KXD1	-1.36637	dSet1	SD vs CWD
ZNF593	-11.7305	dSet1	RD vs CWD
ZNF593	-7.00759	dSet1	MJ vs CWD
ZNF593	-4.62057	dSet1	SD vs CWD
RANBP1	-3.2099	dSet1	RD vs CWD
RANBP1	-3.91687	dSet1	MJ vs CWD
RANBP1	-4.58902	dSet1	SD vs CWD
NDUFA4	-6.24441	dSet1	RD vs CWD
NDUFA4	-6.05859	dSet1	MJ vs CWD
NDUFA4	-6.15577	dSet1	SD vs CWD
TALDO1	-5.19941	dSet1	RD vs CWD
TALDO1	-11.0234	dSet1	MJ vs CWD
TALDO1	-5.1221	dSet1	SD vs CWD
GFM1	-1.5839	dSet1	RD vs CWD
GFM1	-1.30974	dSet1	MJ vs CWD
GFM1	-1.31229	dSet1	SD vs CWD
CPM	-1.76714	dSet1	RD vs CWD
CPM	-1.9298	dSet1	MJ vs CWD
CPM	-9.86731	dSet1	SD vs CWD
GPRC5A	-6.58585	dSet1	RD vs CWD
GPRC5A	-5.74036	dSet1	MJ vs CWD
GPRC5A	-2.43928	dSet1	SD vs CWD
ANO10	-1.41199	dSet1	RD vs CWD
ANO10	-1.62816	dSet1	MJ vs CWD
ANO10	-1.33865	dSet1	SD vs CWD
SLIRP	-3.99434	dSet1	RD vs CWD
SLIRP	-12.1128	dSet1	MJ vs CWD
SLIRP	-3.16707	dSet1	SD vs CWD
GRK2	-1.57722	dSet1	RD vs CWD
GRK2	-5.28817	dSet1	MJ vs CWD
GRK2	-2.85836	dSet1	SD vs CWD
EXOSC3	-1.66803	dSet1	RD vs CWD
EXOSC3	-2.0743	dSet1	MJ vs CWD
EXOSC3	-3.81752	dSet1	SD vs CWD
CCDC85B	-1.6502	dSet1	RD vs CWD
CCDC85B	-2.41484	dSet1	MJ vs CWD
CCDC85B	-2.63114	dSet1	SD vs CWD
CMKLR1	-8.92858	dSet1	RD vs CWD
CMKLR1	-6.14069	dSet1	MJ vs CWD
CMKLR1	-11.8605	dSet1	SD vs CWD
MRPS9	-2.18218	dSet1	RD vs CWD
MRPS9	-8.68514	dSet1	MJ vs CWD
MRPS9	-2.04256	dSet1	SD vs CWD
DDA1	-1.76434	dSet1	RD vs CWD
DDA1	-10.267	dSet1	MJ vs CWD
DDA1	-1.4631	dSet1	SD vs CWD
PTP4A3	-4.18206	dSet1	RD vs CWD
PTP4A3	-3.15951	dSet1	MJ vs CWD
PTP4A3	-2.5026	dSet1	SD vs CWD
IBA57	-11.6393	dSet1	RD vs CWD
IBA57	-1.96041	dSet1	MJ vs CWD
IBA57	-4.50785	dSet1	SD vs CWD
COMTD1	-12.0304	dSet1	RD vs CWD
COMTD1	-2.39403	dSet1	MJ vs CWD
COMTD1	-11.5258	dSet1	SD vs CWD
PYGO2	-10.9691	dSet1	RD vs CWD
PYGO2	-11.0934	dSet1	MJ vs CWD
PYGO2	-10.4635	dSet1	SD vs CWD
LOC100336476	-2.44919	dSet1	RD vs CWD
LOC100336476	-2.2273	dSet1	MJ vs CWD
LOC100336476	-4.56657	dSet1	SD vs CWD
MJH2	-10.6627	dSet1	RD vs CWD
MJH2	-2.18406	dSet1	MJ vs CWD
MJH2	-3.40033	dSet1	SD vs CWD
BCL6	-9.52697	dSet1	RD vs CWD
BCL6	-4.62716	dSet1	MJ vs CWD
BCL6	-10.8792	dSet1	SD vs CWD
THOP1	-1.87637	dSet1	RD vs CWD
THOP1	-3.2119	dSet1	MJ vs CWD
THOP1	-4.4183	dSet1	SD vs CWD
ADSSL1	-5.33975	dSet1	RD vs CWD
ADSSL1	-4.82814	dSet1	MJ vs CWD
ADSSL1	-9.4987	dSet1	SD vs CWD
RPS4Y1	-1.6101	dSet1	RD vs CWD
RPS4Y1	-3.99345	dSet1	MJ vs CWD
RPS4Y1	-11.4039	dSet1	SD vs CWD
KCNK12	-2.63999	dSet1	RD vs CWD
KCNK12	-3.34557	dSet1	MJ vs CWD
KCNK12	-4.55568	dSet1	SD vs CWD
SLC35C2	-2.80078	dSet1	RD vs CWD
SLC35C2	-12.635	dSet1	MJ vs CWD
SLC35C2	-12.0044	dSet1	SD vs CWD
TIMP1	-5.33233	dSet1	RD vs CWD
TIMP1	-4.99023	dSet1	MJ vs CWD
TIMP1	-4.70449	dSet1	SD vs CWD
CSNK1A1	-3.65702	dSet1	RD vs CWD
CSNK1A1	-12.2003	dSet1	MJ vs CWD
CSNK1A1	-1.13788	dSet1	SD vs CWD
UCK1	-1.79203	dSet1	RD vs CWD
UCK1	-5.83559	dSet1	MJ vs CWD
UCK1	-2.82331	dSet1	SD vs CWD
PLEKHF2	-8.00961	dSet1	RD vs CWD
PLEKHF2	-5.00032	dSet1	MJ vs CWD
PLEKHF2	-4.3715	dSet1	SD vs CWD
DYNLRB1	-4.03822	dSet1	RD vs CWD
DYNLRB1	-2.10308	dSet1	MJ vs CWD
DYNLRB1	-12.367	dSet1	SD vs CWD
PYM1	-2.36044	dSet1	RD vs CWD
PYM1	-2.40606	dSet1	MJ vs CWD
PYM1	-3.35332	dSet1	SD vs CWD
THEMIS2	-11.3935	dSet1	RD vs CWD
THEMIS2	-3.93087	dSet1	MJ vs CWD
THEMIS2	-6.25257	dSet1	SD vs CWD
TMEM184B	-11.2977	dSet1	RD vs CWD
TMEM184B	-10.4615	dSet1	MJ vs CWD
TMEM184B	-10.7895	dSet1	SD vs CWD
ABHD14B	-4.27679	dSet1	RD vs CWD
ABHD14B	-11.7119	dSet1	MJ vs CWD
ABHD14B	-1.59256	dSet1	SD vs CWD
B4GALT4	-2.24553	dSet1	RD vs CWD
B4GALT4	-2.16293	dSet1	MJ vs CWD
B4GALT4	-1.51874	dSet1	SD vs CWD
CLIC1	-3.63584	dSet1	RD vs CWD
CLIC1	-3.66158	dSet1	MJ vs CWD
CLIC1	-3.49876	dSet1	SD vs CWD
PSMA5	-8.15233	dSet1	RD vs CWD
PSMA5	-1.84103	dSet1	MJ vs CWD
PSMA5	-1.53391	dSet1	SD vs CWD
FARS2	-6.10692	dSet1	RD vs CWD
FARS2	-4.44762	dSet1	MJ vs CWD
FARS2	-4.18031	dSet1	SD vs CWD
ADA	-4.60796	dSet1	RD vs CWD
ADA	-2.05107	dSet1	MJ vs CWD
ADA	-4.49208	dSet1	SD vs CWD
CCND3	-3.03685	dSet1	RD vs CWD
CCND3	-4.08994	dSet1	MJ vs CWD
CCND3	-2.22176	dSet1	SD vs CWD
PDCD10	-4.5474	dSet1	RD vs CWD
PDCD10	-1.68605	dSet1	MJ vs CWD
PDCD10	-2.75575	dSet1	SD vs CWD
SMYD2	-3.47166	dSet1	RD vs CWD
SMYD2	-7.45208	dSet1	MJ vs CWD
SMYD2	-2.52924	dSet1	SD vs CWD
ACADS	-13.0565	dSet1	RD vs CWD
ACADS	-5.61972	dSet1	MJ vs CWD
ACADS	-12.5476	dSet1	SD vs CWD
CTDP1	-2.23765	dSet1	RD vs CWD
CTDP1	-1.42802	dSet1	MJ vs CWD
CTDP1	-12.5594	dSet1	SD vs CWD
NME4	-2.24083	dSet1	RD vs CWD
NME4	-11.455	dSet1	MJ vs CWD
NME4	-8.99054	dSet1	SD vs CWD
BATF	-11.6419	dSet1	RD vs CWD
BATF	-5.59326	dSet1	MJ vs CWD
BATF	-9.45186	dSet1	SD vs CWD
BLVRB	-2.71833	dSet1	RD vs CWD
BLVRB	-2.01349	dSet1	MJ vs CWD
BLVRB	-2.38505	dSet1	SD vs CWD
GALNT10	-2.98129	dSet1	RD vs CWD
GALNT10	-5.98196	dSet1	MJ vs CWD
GALNT10	-4.82444	dSet1	SD vs CWD
SSR4	-3.09458	dSet1	RD vs CWD
SSR4	-2.77556	dSet1	MJ vs CWD
SSR4	-9.54697	dSet1	SD vs CWD
HMBS	-1.29919	dSet1	RD vs CWD
HMBS	-1.31552	dSet1	MJ vs CWD
HMBS	-1.31777	dSet1	SD vs CWD
SLC25A15	-4.13147	dSet1	RD vs CWD
SLC25A15	-1.96071	dSet1	MJ vs CWD
SLC25A15	-7.50469	dSet1	SD vs CWD
LSM7	-1.71157	dSet1	RD vs CWD
LSM7	-2.75783	dSet1	MJ vs CWD
LSM7	-3.13862	dSet1	SD vs CWD
BIN1	-9.02297	dSet1	RD vs CWD
BIN1	-4.29575	dSet1	MJ vs CWD
BIN1	-11.3659	dSet1	SD vs CWD
PPP1CA	-1.96404	dSet1	RD vs CWD
PPP1CA	-13.1621	dSet1	MJ vs CWD
PPP1CA	-6.96651	dSet1	SD vs CWD
PCSK1N	-5.49406	dSet1	RD vs CWD
PCSK1N	-7.12781	dSet1	MJ vs CWD
PCSK1N	-5.28533	dSet1	SD vs CWD
FAAP20	-11.1728	dSet1	RD vs CWD
FAAP20	-3.01518	dSet1	MJ vs CWD
FAAP20	-6.14158	dSet1	SD vs CWD
NMRAL1	-2.76954	dSet1	RD vs CWD
NMRAL1	-11.4002	dSet1	MJ vs CWD
NMRAL1	-1.31256	dSet1	SD vs CWD
COX6A1	-5.61827	dSet1	RD vs CWD
COX6A1	-1.14213	dSet1	MJ vs CWD
COX6A1	-1.20819	dSet1	SD vs CWD
RPS15	-3.73026	dSet1	RD vs CWD
RPS15	-1.78178	dSet1	MJ vs CWD
RPS15	-3.28412	dSet1	SD vs CWD
MAGEH1	-9.96964	dSet1	RD vs CWD
MAGEH1	-5.50659	dSet1	MJ vs CWD
MAGEH1	-4.6451	dSet1	SD vs CWD
LGALSL	-5.1573	dSet1	RD vs CWD
LGALSL	-1.15881	dSet1	MJ vs CWD
LGALSL	-4.23624	dSet1	SD vs CWD
C11H9orf116	-8.56175	dSet1	RD vs CWD
C11H9orf116	-4.9306	dSet1	MJ vs CWD
C11H9orf116	-4.58864	dSet1	SD vs CWD
RCWDD2B	-1.41918	dSet1	RD vs CWD
RCWDD2B	-1.3772	dSet1	MJ vs CWD
RCWDD2B	-4.61228	dSet1	SD vs CWD
BLOC1S1	-3.50543	dSet1	RD vs CWD
BLOC1S1	-7.69476	dSet1	MJ vs CWD
BLOC1S1	-3.57134	dSet1	SD vs CWD
DDX19A	-1.43853	dSet1	RD vs CWD
DDX19A	-5.50636	dSet1	MJ vs CWD
DDX19A	-2.27088	dSet1	SD vs CWD
PGP	-3.18089	dSet1	RD vs CWD
PGP	-1.55104	dSet1	MJ vs CWD
PGP	-5.04754	dSet1	SD vs CWD
MRPL18	-1.48705	dSet1	RD vs CWD
MRPL18	-1.46069	dSet1	MJ vs CWD
MRPL18	-3.75634	dSet1	SD vs CWD
TYROBP	-2.78882	dSet1	RD vs CWD
TYROBP	-1.81956	dSet1	MJ vs CWD
TYROBP	-2.81101	dSet1	SD vs CWD
PPIL3	-4.20547	dSet1	RD vs CWD
PPIL3	-3.34348	dSet1	MJ vs CWD
PPIL3	-2.19412	dSet1	SD vs CWD
STN1	-1.77431	dSet1	RD vs CWD
STN1	-1.98624	dSet1	MJ vs CWD
STN1	-2.52598	dSet1	SD vs CWD
GADD45G	-4.54032	dSet1	RD vs CWD
GADD45G	-1.83399	dSet1	MJ vs CWD
GADD45G	-12.7881	dSet1	SD vs CWD
PPIH	-1.98154	dSet1	RD vs CWD
PPIH	-1.69475	dSet1	MJ vs CWD
PPIH	-11.4315	dSet1	SD vs CWD
EIF5B	-1.35707	dSet1	RD vs CWD
EIF5B	-2.86421	dSet1	MJ vs CWD
EIF5B	-1.41088	dSet1	SD vs CWD
BoLA	-5.32794	dSet1	RD vs CWD
BoLA	-3.53275	dSet1	MJ vs CWD
BoLA	-13.9505	dSet1	SD vs CWD
UBE2S	-2.66316	dSet1	RD vs CWD
UBE2S	-13.077	dSet1	MJ vs CWD
UBE2S	-3.22507	dSet1	SD vs CWD
RACK1	-1.59879	dSet1	RD vs CWD
RACK1	-3.39866	dSet1	MJ vs CWD
RACK1	-1.83272	dSet1	SD vs CWD
NIFK	-1.67429	dSet1	RD vs CWD
NIFK	-2.94616	dSet1	MJ vs CWD
NIFK	-11.3111	dSet1	SD vs CWD
MOSPD3	-7.90982	dSet1	RD vs CWD
MOSPD3	-2.64262	dSet1	MJ vs CWD
MOSPD3	-7.57065	dSet1	SD vs CWD
ELOA	-11.0702	dSet1	RD vs CWD
ELOA	-11.1956	dSet1	MJ vs CWD
ELOA	-10.5634	dSet1	SD vs CWD
RNASEH2C	-4.28851	dSet1	RD vs CWD
RNASEH2C	-4.06039	dSet1	MJ vs CWD
RNASEH2C	-3.88865	dSet1	SD vs CWD
ZNF428	-6.26211	dSet1	RD vs CWD
ZNF428	-5.01799	dSet1	MJ vs CWD
ZNF428	-12.2254	dSet1	SD vs CWD
AHSA1	-13.4341	dSet1	RD vs CWD
AHSA1	-1.28793	dSet1	MJ vs CWD
AHSA1	-3.14318	dSet1	SD vs CWD
AARSD1	-2.17987	dSet1	RD vs CWD
AARSD1	-5.19442	dSet1	MJ vs CWD
AARSD1	-1.41671	dSet1	SD vs CWD
NDUFB7	-4.90616	dSet1	RD vs CWD
NDUFB7	-2.51549	dSet1	MJ vs CWD
NDUFB7	-14.2659	dSet1	SD vs CWD
IFI6	-5.14018	dSet1	RD vs CWD
IFI6	-12.3679	dSet1	MJ vs CWD
IFI6	-6.80258	dSet1	SD vs CWD
METAP1D	-2.01187	dSet1	RD vs CWD
METAP1D	-1.73687	dSet1	MJ vs CWD
METAP1D	-3.52771	dSet1	SD vs CWD
S100A4	-9.23696	dSet1	RD vs CWD
S100A4	-2.42015	dSet1	MJ vs CWD
S100A4	-2.0064	dSet1	SD vs CWD
FRMJ8	-11.0415	dSet1	RD vs CWD
FRMJ8	-10.2051	dSet1	MJ vs CWD
FRMJ8	-2.40793	dSet1	SD vs CWD
CNPY3	-4.89769	dSet1	RD vs CWD
CNPY3	-3.45245	dSet1	MJ vs CWD
CNPY3	-2.68955	dSet1	SD vs CWD
CLIC4	-12.3127	dSet1	RD vs CWD
CLIC4	-11.4718	dSet1	MJ vs CWD
CLIC4	-11.8036	dSet1	SD vs CWD
RARRES2	-11.6714	dSet1	RD vs CWD
RARRES2	-2.05423	dSet1	MJ vs CWD
RARRES2	-3.5845	dSet1	SD vs CWD
PPP1R14B	-4.04447	dSet1	RD vs CWD
PPP1R14B	-3.70114	dSet1	MJ vs CWD
PPP1R14B	-6.08229	dSet1	SD vs CWD
YRDC	-3.20417	dSet1	RD vs CWD
YRDC	-4.75836	dSet1	MJ vs CWD
YRDC	-3.6545	dSet1	SD vs CWD
BLVRA	-4.38167	dSet1	RD vs CWD
BLVRA	-5.29023	dSet1	MJ vs CWD
BLVRA	-2.01628	dSet1	SD vs CWD
BOK	-4.08804	dSet1	RD vs CWD
BOK	-10.9397	dSet1	MJ vs CWD
BOK	-1.36114	dSet1	SD vs CWD
SLC25A4	-8.97434	dSet1	RD vs CWD
SLC25A4	-4.17391	dSet1	MJ vs CWD
SLC25A4	-7.44018	dSet1	SD vs CWD
SNAP23	-2.88115	dSet1	RD vs CWD
SNAP23	-2.71929	dSet1	MJ vs CWD
SNAP23	-6.77434	dSet1	SD vs CWD
ARL4D	-6.70525	dSet1	RD vs CWD
ARL4D	-10.6879	dSet1	MJ vs CWD
ARL4D	-2.16299	dSet1	SD vs CWD
TRAPPC1	-1.18107	dSet1	RD vs CWD
TRAPPC1	-6.52297	dSet1	MJ vs CWD
TRAPPC1	-4.96266	dSet1	SD vs CWD
NUDT8	-8.52867	dSet1	RD vs CWD
NUDT8	-2.74759	dSet1	MJ vs CWD
NUDT8	-7.26996	dSet1	SD vs CWD
CYB5R1	-4.90275	dSet1	RD vs CWD
CYB5R1	-1.57706	dSet1	MJ vs CWD
CYB5R1	-12.247	dSet1	SD vs CWD
DNPEP	-2.20033	dSet1	RD vs CWD
DNPEP	-1.57159	dSet1	MJ vs CWD
DNPEP	-1.01328	dSet1	SD vs CWD
SYK	-5.08138	dSet1	RD vs CWD
SYK	-12.6876	dSet1	MJ vs CWD
SYK	-2.22898	dSet1	SD vs CWD
SERPINB1	-3.5811	dSet1	RD vs CWD
SERPINB1	-5.47336	dSet1	MJ vs CWD
SERPINB1	-1.69368	dSet1	SD vs CWD
RPS3A	-9.58276	dSet1	RD vs CWD
RPS3A	-1.58445	dSet1	MJ vs CWD
RPS3A	-16.7535	dSet1	SD vs CWD
HINT2	-2.3333	dSet1	RD vs CWD
HINT2	-1.99736	dSet1	MJ vs CWD
HINT2	-2.98492	dSet1	SD vs CWD
POLDIP2	-1.5106	dSet1	RD vs CWD
POLDIP2	-5.2887	dSet1	MJ vs CWD
POLDIP2	-4.03428	dSet1	SD vs CWD
OSR1	-1.5477	dSet1	RD vs CWD
OSR1	-11.4758	dSet1	MJ vs CWD
OSR1	-3.13584	dSet1	SD vs CWD
EMC4	-2.99363	dSet1	RD vs CWD
EMC4	-1.70292	dSet1	MJ vs CWD
EMC4	-3.31958	dSet1	SD vs CWD
MRPS5	-1.40893	dSet1	RD vs CWD
MRPS5	-2.15298	dSet1	MJ vs CWD
MRPS5	-2.0928	dSet1	SD vs CWD
CYP27A1	-2.4135	dSet1	RD vs CWD
CYP27A1	-8.27644	dSet1	MJ vs CWD
CYP27A1	-1.464	dSet1	SD vs CWD
RCWDD1	-3.02947	dSet1	RD vs CWD
RCWDD1	-4.028	dSet1	MJ vs CWD
RCWDD1	-3.59389	dSet1	SD vs CWD
MRPL14	-3.50549	dSet1	RD vs CWD
MRPL14	-13.1956	dSet1	MJ vs CWD
MRPL14	-2.87139	dSet1	SD vs CWD
DTYMK	-3.13109	dSet1	RD vs CWD
DTYMK	-4.42091	dSet1	MJ vs CWD
DTYMK	-5.79159	dSet1	SD vs CWD
HTATIP2	-2.89399	dSet1	RD vs CWD
HTATIP2	-11.2573	dSet1	MJ vs CWD
HTATIP2	-1.85379	dSet1	SD vs CWD
HS6ST1	-2.305	dSet1	RD vs CWD
HS6ST1	-2.17685	dSet1	MJ vs CWD
HS6ST1	-9.46759	dSet1	SD vs CWD
TTL	-11.5559	dSet1	RD vs CWD
TTL	-7.22323	dSet1	MJ vs CWD
TTL	-4.53317	dSet1	SD vs CWD
SSB	-9.19872	dSet1	RD vs CWD
SSB	-2.32226	dSet1	MJ vs CWD
SSB	-1.12572	dSet1	SD vs CWD
ENDOD1	-3.94793	dSet1	RD vs CWD
ENDOD1	-2.96918	dSet1	MJ vs CWD
ENDOD1	-11.09	dSet1	SD vs CWD
VPS28	-1.54883	dSet1	RD vs CWD
VPS28	-6.86907	dSet1	MJ vs CWD
VPS28	-6.70089	dSet1	SD vs CWD
DEGS1	-2.34898	dSet1	RD vs CWD
DEGS1	-9.87426	dSet1	MJ vs CWD
DEGS1	-2.26163	dSet1	SD vs CWD
MRPL2	-2.08789	dSet1	RD vs CWD
MRPL2	-1.19882	dSet1	MJ vs CWD
MRPL2	-2.1531	dSet1	SD vs CWD
METRNL	-4.59282	dSet1	RD vs CWD
METRNL	-14.8798	dSet1	MJ vs CWD
METRNL	-1.9635	dSet1	SD vs CWD
TMEM126A	-3.12837	dSet1	RD vs CWD
TMEM126A	-4.02673	dSet1	MJ vs CWD
TMEM126A	-2.13299	dSet1	SD vs CWD
GADD45GIP1	-3.43803	dSet1	RD vs CWD
GADD45GIP1	-2.03059	dSet1	MJ vs CWD
GADD45GIP1	-2.92181	dSet1	SD vs CWD
DNPH1	-3.23746	dSet1	RD vs CWD
DNPH1	-6.36165	dSet1	MJ vs CWD
DNPH1	-11.4006	dSet1	SD vs CWD
FARSA	-11.4365	dSet1	RD vs CWD
FARSA	-1.44991	dSet1	MJ vs CWD
FARSA	-2.2733	dSet1	SD vs CWD
VAMP5	-1.85983	dSet1	RD vs CWD
VAMP5	-1.33444	dSet1	MJ vs CWD
VAMP5	-4.20783	dSet1	SD vs CWD
C16H1orf53	-2.13622	dSet1	RD vs CWD
C16H1orf53	-3.0821	dSet1	MJ vs CWD
C16H1orf53	-3.19924	dSet1	SD vs CWD
FAM32A	-4.3078	dSet1	RD vs CWD
FAM32A	-12.4506	dSet1	MJ vs CWD
FAM32A	-5.77678	dSet1	SD vs CWD
MYDGF	-3.01207	dSet1	RD vs CWD
MYDGF	-12.4083	dSet1	MJ vs CWD
MYDGF	-2.35364	dSet1	SD vs CWD
TMEM109	-2.18254	dSet1	RD vs CWD
TMEM109	-12.778	dSet1	MJ vs CWD
TMEM109	-7.23264	dSet1	SD vs CWD
HSPE1	-6.75226	dSet1	RD vs CWD
HSPE1	-9.30259	dSet1	MJ vs CWD
HSPE1	-13.1064	dSet1	SD vs CWD
FAM110D	-4.00619	dSet1	RD vs CWD
FAM110D	-2.2428	dSet1	MJ vs CWD
FAM110D	-2.21661	dSet1	SD vs CWD
HSP90B1	-3.53633	dSet1	RD vs CWD
HSP90B1	-4.85008	dSet1	MJ vs CWD
HSP90B1	-1.69072	dSet1	SD vs CWD
METTL26	-11.0171	dSet1	RD vs CWD
METTL26	-5.04958	dSet1	MJ vs CWD
METTL26	-10.5089	dSet1	SD vs CWD
GUSB	-2.91375	dSet1	RD vs CWD
GUSB	-1.44404	dSet1	MJ vs CWD
GUSB	-1.81047	dSet1	SD vs CWD
VARS	-3.06713	dSet1	RD vs CWD
VARS	-1.88931	dSet1	MJ vs CWD
VARS	-1.51875	dSet1	SD vs CWD
MRPS16	-1.68217	dSet1	RD vs CWD
MRPS16	-2.12408	dSet1	MJ vs CWD
MRPS16	-2.13793	dSet1	SD vs CWD
MRPL40	-2.39455	dSet1	RD vs CWD
MRPL40	-13.5993	dSet1	MJ vs CWD
MRPL40	-5.88053	dSet1	SD vs CWD
GGCX	-12.342	dSet1	RD vs CWD
GGCX	-1.5108	dSet1	MJ vs CWD
GGCX	-1.07325	dSet1	SD vs CWD
CHMP1A	-5.10453	dSet1	RD vs CWD
CHMP1A	-12.198	dSet1	MJ vs CWD
CHMP1A	-2.06226	dSet1	SD vs CWD
SNX3	-2.43275	dSet1	RD vs CWD
SNX3	-9.64486	dSet1	MJ vs CWD
SNX3	-3.10708	dSet1	SD vs CWD
HDAC11	-4.82628	dSet1	RD vs CWD
HDAC11	-1.87623	dSet1	MJ vs CWD
HDAC11	-1.7563	dSet1	SD vs CWD
PPP4C	-4.08991	dSet1	RD vs CWD
PPP4C	-13.3107	dSet1	MJ vs CWD
PPP4C	-2.97296	dSet1	SD vs CWD
PSMJ4	-4.03883	dSet1	RD vs CWD
PSMJ4	-1.12033	dSet1	MJ vs CWD
PSMJ4	-1.79253	dSet1	SD vs CWD
NDUFA7	-2.20842	dSet1	RD vs CWD
NDUFA7	-2.66313	dSet1	MJ vs CWD
NDUFA7	-2.91006	dSet1	SD vs CWD
GLRX5	-2.54875	dSet1	RD vs CWD
GLRX5	-1.84442	dSet1	MJ vs CWD
GLRX5	-3.32754	dSet1	SD vs CWD
GLRX	-2.3635	dSet1	RD vs CWD
GLRX	-1.08709	dSet1	MJ vs CWD
GLRX	-1.25186	dSet1	SD vs CWD
PIP4K2C	-11.1521	dSet1	RD vs CWD
PIP4K2C	-10.3135	dSet1	MJ vs CWD
PIP4K2C	-2.11056	dSet1	SD vs CWD
FAM210A	-3.57769	dSet1	RD vs CWD
FAM210A	-10.3962	dSet1	MJ vs CWD
FAM210A	-9.76403	dSet1	SD vs CWD
RBFOX2	-3.22509	dSet1	RD vs CWD
RBFOX2	-1.27018	dSet1	MJ vs CWD
RBFOX2	-1.94661	dSet1	SD vs CWD
NSA2	-1.25052	dSet1	RD vs CWD
NSA2	-12.1571	dSet1	MJ vs CWD
NSA2	-2.16187	dSet1	SD vs CWD
TMED10	-13.7944	dSet1	RD vs CWD
TMED10	-1.50056	dSet1	MJ vs CWD
TMED10	-10.4699	dSet1	SD vs CWD
ZNF205	-5.21123	dSet1	RD vs CWD
ZNF205	-7.38637	dSet1	MJ vs CWD
ZNF205	-3.04174	dSet1	SD vs CWD
COX5B	-1.99512	dSet1	RD vs CWD
COX5B	-1.80161	dSet1	MJ vs CWD
COX5B	-14.7036	dSet1	SD vs CWD
ABHD11	-1.74166	dSet1	RD vs CWD
ABHD11	-1.61514	dSet1	MJ vs CWD
ABHD11	-1.40816	dSet1	SD vs CWD
SNF8	-2.21334	dSet1	RD vs CWD
SNF8	-3.15018	dSet1	MJ vs CWD
SNF8	-2.78549	dSet1	SD vs CWD
ENO1	-15.3469	dSet1	RD vs CWD
ENO1	-5.40339	dSet1	MJ vs CWD
ENO1	-2.00091	dSet1	SD vs CWD
RNPS1	-3.51205	dSet1	RD vs CWD
RNPS1	-2.53385	dSet1	MJ vs CWD
RNPS1	-1.63174	dSet1	SD vs CWD
LAMTOR4	-6.66367	dSet1	RD vs CWD
LAMTOR4	-4.21694	dSet1	MJ vs CWD
LAMTOR4	-1.92308	dSet1	SD vs CWD
NDUFB11	-2.25225	dSet1	RD vs CWD
NDUFB11	-2.57448	dSet1	MJ vs CWD
NDUFB11	-2.59874	dSet1	SD vs CWD
CWDR5	-1.66926	dSet1	RD vs CWD
CWDR5	-5.76585	dSet1	MJ vs CWD
CWDR5	-2.65992	dSet1	SD vs CWD
GLS	-4.97963	dSet1	RD vs CWD
GLS	-3.53867	dSet1	MJ vs CWD
GLS	-11.339	dSet1	SD vs CWD
FNDC10	-10.4738	dSet1	RD vs CWD
FNDC10	-10.6041	dSet1	MJ vs CWD
FNDC10	-7.54993	dSet1	SD vs CWD
ADAM8	-10.4949	dSet1	RD vs CWD
ADAM8	-13.7997	dSet1	MJ vs CWD
ADAM8	-4.50287	dSet1	SD vs CWD
PTAFR	-6.86041	dSet1	RD vs CWD
PTAFR	-3.53772	dSet1	MJ vs CWD
PTAFR	-2.09145	dSet1	SD vs CWD
CENPV	-7.53989	dSet1	RD vs CWD
CENPV	-1.61201	dSet1	MJ vs CWD
CENPV	-1.44282	dSet1	SD vs CWD
EPS8L2	-11.2219	dSet1	RD vs CWD
EPS8L2	-2.18764	dSet1	MJ vs CWD
EPS8L2	-5.68952	dSet1	SD vs CWD
SRSF9	-2.98474	dSet1	RD vs CWD
SRSF9	-9.39939	dSet1	MJ vs CWD
SRSF9	-1.35569	dSet1	SD vs CWD
OTUB1	-1.88231	dSet1	RD vs CWD
OTUB1	-3.93785	dSet1	MJ vs CWD
OTUB1	-3.35842	dSet1	SD vs CWD
ST6GALNAC2	-1.47611	dSet1	RD vs CWD
ST6GALNAC2	-6.42076	dSet1	MJ vs CWD
ST6GALNAC2	-1.54158	dSet1	SD vs CWD
FAM162A	-9.19709	dSet1	RD vs CWD
FAM162A	-1.94728	dSet1	MJ vs CWD
FAM162A	-3.72406	dSet1	SD vs CWD
MLEC	-13.282	dSet1	RD vs CWD
MLEC	-6.44153	dSet1	MJ vs CWD
MLEC	-6.15573	dSet1	SD vs CWD
EHD1	-2.54677	dSet1	RD vs CWD
EHD1	-5.4176	dSet1	MJ vs CWD
EHD1	-2.35799	dSet1	SD vs CWD
DLD	-3.19351	dSet1	RD vs CWD
DLD	-3.44444	dSet1	MJ vs CWD
DLD	-2.2812	dSet1	SD vs CWD
MRPS15	-2.22479	dSet1	RD vs CWD
MRPS15	-12.748	dSet1	MJ vs CWD
MRPS15	-2.11479	dSet1	SD vs CWD
PSMJ13	-11.0722	dSet1	RD vs CWD
PSMJ13	-9.32103	dSet1	MJ vs CWD
PSMJ13	-4.84958	dSet1	SD vs CWD
NPM3	-4.62339	dSet1	RD vs CWD
NPM3	-6.40495	dSet1	MJ vs CWD
NPM3	-3.04422	dSet1	SD vs CWD
TMEM120A	-4.08242	dSet1	RD vs CWD
TMEM120A	-1.62091	dSet1	MJ vs CWD
TMEM120A	-12.8362	dSet1	SD vs CWD
PPP2R3C	-2.59352	dSet1	RD vs CWD
PPP2R3C	-2.34923	dSet1	MJ vs CWD
PPP2R3C	-1.47092	dSet1	SD vs CWD
GPANK1	-3.8002	dSet1	RD vs CWD
GPANK1	-1.62429	dSet1	MJ vs CWD
GPANK1	-7.50499	dSet1	SD vs CWD
LOC515570	-1.20595	dSet1	RD vs CWD
LOC515570	-4.2594	dSet1	MJ vs CWD
LOC515570	-1.15944	dSet1	SD vs CWD
CDC34	-4.2882	dSet1	RD vs CWD
CDC34	-2.70661	dSet1	MJ vs CWD
CDC34	-4.05676	dSet1	SD vs CWD
GUK1	-5.31786	dSet1	RD vs CWD
GUK1	-7.76314	dSet1	MJ vs CWD
GUK1	-2.76225	dSet1	SD vs CWD
CAPN10	-3.05163	dSet1	RD vs CWD
CAPN10	-8.286	dSet1	MJ vs CWD
CAPN10	-2.12989	dSet1	SD vs CWD
CLEC4G	-6.86451	dSet1	RD vs CWD
CLEC4G	-6.53504	dSet1	MJ vs CWD
CLEC4G	-8.26785	dSet1	SD vs CWD
RPP21	-1.65422	dSet1	RD vs CWD
RPP21	-2.26785	dSet1	MJ vs CWD
RPP21	-3.16588	dSet1	SD vs CWD
TMX2	-11.9839	dSet1	RD vs CWD
TMX2	-12.1088	dSet1	MJ vs CWD
TMX2	-3.70953	dSet1	SD vs CWD
ZNHIT3	-5.43875	dSet1	RD vs CWD
ZNHIT3	-9.91173	dSet1	MJ vs CWD
ZNHIT3	-10.242	dSet1	SD vs CWD
TUBB4B	-14.9919	dSet1	RD vs CWD
TUBB4B	-7.47786	dSet1	MJ vs CWD
TUBB4B	-1.74596	dSet1	SD vs CWD
FDXR	-6.47381	dSet1	RD vs CWD
FDXR	-2.1224	dSet1	MJ vs CWD
FDXR	-1.5181	dSet1	SD vs CWD
SLC9A8	-6.02217	dSet1	RD vs CWD
SLC9A8	-12.2554	dSet1	MJ vs CWD
SLC9A8	-1.61439	dSet1	SD vs CWD
FXYD1	-2.15486	dSet1	RD vs CWD
FXYD1	-2.67336	dSet1	MJ vs CWD
FXYD1	-1.87293	dSet1	SD vs CWD
FASTK	-2.69845	dSet1	RD vs CWD
FASTK	-3.37221	dSet1	MJ vs CWD
FASTK	-2.46525	dSet1	SD vs CWD
BOLA3	-1.94832	dSet1	RD vs CWD
BOLA3	-3.49592	dSet1	MJ vs CWD
BOLA3	-3.55992	dSet1	SD vs CWD
PPIE	-4.02556	dSet1	RD vs CWD
PPIE	-3.79284	dSet1	MJ vs CWD
PPIE	-2.27237	dSet1	SD vs CWD
P4HB	-15.8366	dSet1	RD vs CWD
P4HB	-2.39404	dSet1	MJ vs CWD
P4HB	-3.47376	dSet1	SD vs CWD
PGLS	-2.70362	dSet1	RD vs CWD
PGLS	-4.79774	dSet1	MJ vs CWD
PGLS	-2.40189	dSet1	SD vs CWD
LCAT	-1.2728	dSet1	RD vs CWD
LCAT	-1.78646	dSet1	MJ vs CWD
LCAT	-12.0618	dSet1	SD vs CWD
TMEM141	-4.08916	dSet1	RD vs CWD
TMEM141	-2.76875	dSet1	MJ vs CWD
TMEM141	-3.23517	dSet1	SD vs CWD
COX4I1	-1.75406	dSet1	RD vs CWD
COX4I1	-1.19163	dSet1	MJ vs CWD
COX4I1	-4.48573	dSet1	SD vs CWD
DDX39B	-3.61846	dSet1	RD vs CWD
DDX39B	-1.40766	dSet1	MJ vs CWD
DDX39B	-3.28104	dSet1	SD vs CWD
PFDN4	-1.00481	dSet1	RD vs CWD
PFDN4	-12.4352	dSet1	MJ vs CWD
PFDN4	-1.7904	dSet1	SD vs CWD
RPL31	-11.8201	dSet1	RD vs CWD
RPL31	-14.0095	dSet1	MJ vs CWD
RPL31	-2.53072	dSet1	SD vs CWD
PSMB3	-1.61359	dSet1	RD vs CWD
PSMB3	-13.138	dSet1	MJ vs CWD
PSMB3	-2.5293	dSet1	SD vs CWD
STRN4	-7.19374	dSet1	RD vs CWD
STRN4	-3.54649	dSet1	MJ vs CWD
STRN4	-10.7033	dSet1	SD vs CWD
LOC790312	-2.23864	dSet1	RD vs CWD
LOC790312	-4.19931	dSet1	MJ vs CWD
LOC790312	-6.1345	dSet1	SD vs CWD
PSMB1	-1.55343	dSet1	RD vs CWD
PSMB1	-6.03811	dSet1	MJ vs CWD
PSMB1	-2.47343	dSet1	SD vs CWD
TXN	-1.9264	dSet1	RD vs CWD
TXN	-2.09663	dSet1	MJ vs CWD
TXN	-2.85614	dSet1	SD vs CWD
EXOSC6	-12.7091	dSet1	RD vs CWD
EXOSC6	-6.6242	dSet1	MJ vs CWD
EXOSC6	-2.36447	dSet1	SD vs CWD
DCTD	-2.34763	dSet1	RD vs CWD
DCTD	-2.16404	dSet1	MJ vs CWD
DCTD	-1.3645	dSet1	SD vs CWD
ZNF385A	-4.43049	dSet1	RD vs CWD
ZNF385A	-5.1897	dSet1	MJ vs CWD
ZNF385A	-4.17479	dSet1	SD vs CWD
ALDH3B1	-12.2823	dSet1	RD vs CWD
ALDH3B1	-12.4049	dSet1	MJ vs CWD
ALDH3B1	-5.96991	dSet1	SD vs CWD
MRPL36	-4.45668	dSet1	RD vs CWD
MRPL36	-2.45691	dSet1	MJ vs CWD
MRPL36	-2.14133	dSet1	SD vs CWD
LOC101905242	-1.93395	dSet1	RD vs CWD
LOC101905242	-1.60284	dSet1	MJ vs CWD
LOC101905242	-2.80907	dSet1	SD vs CWD
LOC100139115	-3.96036	dSet1	RD vs CWD
LOC100139115	-3.00955	dSet1	MJ vs CWD
LOC100139115	-2.95868	dSet1	SD vs CWD
B3GALNT2	-3.21669	dSet1	RD vs CWD
B3GALNT2	-1.31872	dSet1	MJ vs CWD
B3GALNT2	-1.36054	dSet1	SD vs CWD
GPX1	-5.11682	dSet1	RD vs CWD
GPX1	-10.8269	dSet1	MJ vs CWD
GPX1	-1.95954	dSet1	SD vs CWD
IFITM1	-2.49494	dSet1	RD vs CWD
IFITM1	-4.46247	dSet1	MJ vs CWD
IFITM1	-2.01471	dSet1	SD vs CWD
MALSU1	-2.16429	dSet1	RD vs CWD
MALSU1	-1.33332	dSet1	MJ vs CWD
MALSU1	-2.20144	dSet1	SD vs CWD
TMEM88	-1.47012	dSet1	RD vs CWD
TMEM88	-3.39996	dSet1	MJ vs CWD
TMEM88	-2.07331	dSet1	SD vs CWD
EIPR1	-2.38109	dSet1	RD vs CWD
EIPR1	-2.28197	dSet1	MJ vs CWD
EIPR1	-3.04523	dSet1	SD vs CWD
MIEN1	-4.36469	dSet1	RD vs CWD
MIEN1	-4.58565	dSet1	MJ vs CWD
MIEN1	-4.22714	dSet1	SD vs CWD
PAM16	-3.21975	dSet1	RD vs CWD
PAM16	-2.99187	dSet1	MJ vs CWD
PAM16	-3.3763	dSet1	SD vs CWD
TXNDC17	-1.42599	dSet1	RD vs CWD
TXNDC17	-1.45602	dSet1	MJ vs CWD
TXNDC17	-2.2271	dSet1	SD vs CWD
HINT1	-4.55642	dSet1	RD vs CWD
HINT1	-14.4416	dSet1	MJ vs CWD
HINT1	-5.26304	dSet1	SD vs CWD
FKBP11	-5.1547	dSet1	RD vs CWD
FKBP11	-13.2179	dSet1	MJ vs CWD
FKBP11	-2.70534	dSet1	SD vs CWD
TADA2B	-3.00633	dSet1	RD vs CWD
TADA2B	-10.2607	dSet1	MJ vs CWD
TADA2B	-1.85875	dSet1	SD vs CWD
CHCHD4	-3.64873	dSet1	RD vs CWD
CHCHD4	-6.18929	dSet1	MJ vs CWD
CHCHD4	-3.30297	dSet1	SD vs CWD
NANS	-1.48249	dSet1	RD vs CWD
NANS	-2.05208	dSet1	MJ vs CWD
NANS	-3.24337	dSet1	SD vs CWD
SUOX	-6.35279	dSet1	RD vs CWD
SUOX	-7.28532	dSet1	MJ vs CWD
SUOX	-5.47629	dSet1	SD vs CWD
FKBP1A	-14.2211	dSet1	RD vs CWD
FKBP1A	-14.3481	dSet1	MJ vs CWD
FKBP1A	-6.57505	dSet1	SD vs CWD
NDUFS7	-4.16334	dSet1	RD vs CWD
NDUFS7	-2.63804	dSet1	MJ vs CWD
NDUFS7	-3.61737	dSet1	SD vs CWD
CISD3	-1.30757	dSet1	RD vs CWD
CISD3	-2.83536	dSet1	MJ vs CWD
CISD3	-3.07109	dSet1	SD vs CWD
FKBP2	-3.65938	dSet1	RD vs CWD
FKBP2	-2.98734	dSet1	MJ vs CWD
FKBP2	-3.06745	dSet1	SD vs CWD
STARD7	-4.46639	dSet1	RD vs CWD
STARD7	-1.42384	dSet1	MJ vs CWD
STARD7	-11.6756	dSet1	SD vs CWD
PPP1R7	-1.44055	dSet1	RD vs CWD
PPP1R7	-3.13284	dSet1	MJ vs CWD
PPP1R7	-1.92544	dSet1	SD vs CWD
NDUFA5	-1.25155	dSet1	RD vs CWD
NDUFA5	-4.82191	dSet1	MJ vs CWD
NDUFA5	-11.3994	dSet1	SD vs CWD
S100A13	-2.37467	dSet1	RD vs CWD
S100A13	-4.86496	dSet1	MJ vs CWD
S100A13	-1.97112	dSet1	SD vs CWD
SDHA	-7.92552	dSet1	RD vs CWD
SDHA	-12.1226	dSet1	MJ vs CWD
SDHA	-6.0008	dSet1	SD vs CWD
VDAC2	-5.84741	dSet1	RD vs CWD
VDAC2	-6.31196	dSet1	MJ vs CWD
VDAC2	-1.97978	dSet1	SD vs CWD
SPC24	-4.63065	dSet1	RD vs CWD
SPC24	-3.20152	dSet1	MJ vs CWD
SPC24	-3.90413	dSet1	SD vs CWD
PATL1	-11.2654	dSet1	RD vs CWD
PATL1	-8.94409	dSet1	MJ vs CWD
PATL1	-2.52276	dSet1	SD vs CWD
UBE2J2	-2.15248	dSet1	RD vs CWD
UBE2J2	-3.84275	dSet1	MJ vs CWD
UBE2J2	-1.84588	dSet1	SD vs CWD
CCDC9	-5.24692	dSet1	RD vs CWD
CCDC9	-4.42508	dSet1	MJ vs CWD
CCDC9	-3.55145	dSet1	SD vs CWD
JOSD2	-3.64134	dSet1	RD vs CWD
JOSD2	-13.1614	dSet1	MJ vs CWD
JOSD2	-1.75937	dSet1	SD vs CWD
DPCD	-3.43099	dSet1	RD vs CWD
DPCD	-2.08155	dSet1	MJ vs CWD
DPCD	-4.25187	dSet1	SD vs CWD
NDUFB9	-1.51124	dSet1	RD vs CWD
NDUFB9	-12.3731	dSet1	MJ vs CWD
NDUFB9	-2.83944	dSet1	SD vs CWD
TRMT2A	-5.35821	dSet1	RD vs CWD
TRMT2A	-3.37204	dSet1	MJ vs CWD
TRMT2A	-1.46497	dSet1	SD vs CWD
SNRPD2	-1.15462	dSet1	RD vs CWD
SNRPD2	-3.02845	dSet1	MJ vs CWD
SNRPD2	-2.65554	dSet1	SD vs CWD
CTSC	-4.37972	dSet1	RD vs CWD
CTSC	-5.76962	dSet1	MJ vs CWD
CTSC	-14.5226	dSet1	SD vs CWD
LOC516108	-3.59535	dSet1	RD vs CWD
LOC516108	-4.22315	dSet1	MJ vs CWD
LOC516108	-3.52673	dSet1	SD vs CWD
HMCES	-5.80029	dSet2	MJ vs CWD
HMCES	-1.90131	dSet2	SD vs CWD
PINK1	-12.3464	dSet2	MJ vs CWD
PINK1	-6.34908	dSet2	SD vs CWD
POLR2G	-1.37403	dSet2	MJ vs CWD
POLR2G	-1.26896	dSet2	SD vs CWD
BTG2	-6.14255	dSet2	MJ vs CWD
BTG2	-2.16541	dSet2	SD vs CWD
CLK4	-1.60305	dSet2	MJ vs CWD
CLK4	-1.06736	dSet2	SD vs CWD
NCF4	-10.3158	dSet2	MJ vs CWD
NCF4	-6.30387	dSet2	SD vs CWD
TSPAN3	-13.2772	dSet2	MJ vs CWD
TSPAN3	-9.56363	dSet2	SD vs CWD
MRPL1	-1.33116	dSet2	MJ vs CWD
MRPL1	-2.38993	dSet2	SD vs CWD
LYRM2	-4.76518	dSet2	MJ vs CWD
LYRM2	-9.13774	dSet2	SD vs CWD
MED29	-4.92923	dSet2	MJ vs CWD
MED29	-2.36838	dSet2	SD vs CWD
DDOST	-10.9359	dSet2	MJ vs CWD
DDOST	-10.0238	dSet2	SD vs CWD
NMNAT1	-1.08907	dSet2	MJ vs CWD
NMNAT1	-10.2903	dSet2	SD vs CWD
BLOC1S2	-1.14549	dSet2	MJ vs CWD
BLOC1S2	-1.04047	dSet2	SD vs CWD
EXT2	-7.79784	dSet2	MJ vs CWD
EXT2	-8.34097	dSet2	SD vs CWD
PLP2	-2.61778	dSet2	MJ vs CWD
PLP2	-4.7269	dSet2	SD vs CWD
THAP11	-2.42525	dSet2	MJ vs CWD
THAP11	-2.29836	dSet2	SD vs CWD
RBPJ	-8.03529	dSet2	MJ vs CWD
RBPJ	-12.2753	dSet2	SD vs CWD
COPA	-13.0555	dSet2	MJ vs CWD
COPA	-1.55954	dSet2	SD vs CWD
SLC2A3	-12.4238	dSet2	MJ vs CWD
SLC2A3	-5.28705	dSet2	SD vs CWD
RCWDD4	-10.4714	dSet2	MJ vs CWD
RCWDD4	-1.94038	dSet2	SD vs CWD
PXDN	-1.48206	dSet2	MJ vs CWD
PXDN	-1.45778	dSet2	SD vs CWD
COPZ2	-2.83588	dSet2	MJ vs CWD
COPZ2	-3.76643	dSet2	SD vs CWD
AGPAT3	-3.46616	dSet2	MJ vs CWD
AGPAT3	-11.8943	dSet2	SD vs CWD
RAB14	-2.1474	dSet2	MJ vs CWD
RAB14	-4.61485	dSet2	SD vs CWD
POMT1	-8.36258	dSet2	MJ vs CWD
POMT1	-1.94819	dSet2	SD vs CWD
RAI14	-2.09765	dSet2	MJ vs CWD
RAI14	-4.31007	dSet2	SD vs CWD
MRPS12	-4.4941	dSet2	MJ vs CWD
MRPS12	-9.77683	dSet2	SD vs CWD
GBGT1	-5.97238	dSet2	MJ vs CWD
GBGT1	-1.38527	dSet2	SD vs CWD
GATAD2A	-4.11197	dSet2	MJ vs CWD
GATAD2A	-3.58587	dSet2	SD vs CWD
RASSF5	-9.24703	dSet2	MJ vs CWD
RASSF5	-11.0625	dSet2	SD vs CWD
SNRPF	-1.50711	dSet2	MJ vs CWD
SNRPF	-4.43541	dSet2	SD vs CWD
MRPL15	-6.17201	dSet2	MJ vs CWD
MRPL15	-1.70504	dSet2	SD vs CWD
GNB1L	-1.96843	dSet2	MJ vs CWD
GNB1L	-1.77536	dSet2	SD vs CWD
FBXW2	-1.61228	dSet2	MJ vs CWD
FBXW2	-3.44317	dSet2	SD vs CWD
ACTR5	-11.0935	dSet2	MJ vs CWD
ACTR5	-7.62625	dSet2	SD vs CWD
C1H21orf2	-10.8948	dSet2	MJ vs CWD
C1H21orf2	-10.2664	dSet2	SD vs CWD
FAU	-14.3578	dSet2	MJ vs CWD
FAU	-13.7296	dSet2	SD vs CWD
DPM3	-5.77377	dSet2	MJ vs CWD
DPM3	-4.74863	dSet2	SD vs CWD
NPRL2	-4.95536	dSet2	MJ vs CWD
NPRL2	-1.20353	dSet2	SD vs CWD
VBP1	-1.0337	dSet2	MJ vs CWD
VBP1	-1.43256	dSet2	SD vs CWD
TIMM17A	-2.08082	dSet2	MJ vs CWD
TIMM17A	-1.57914	dSet2	SD vs CWD
AKIP1	-2.23145	dSet2	MJ vs CWD
AKIP1	-2.02441	dSet2	SD vs CWD
ANKRD46	-4.92625	dSet2	MJ vs CWD
ANKRD46	-3.54994	dSet2	SD vs CWD
MAP2K2	-13.0567	dSet2	MJ vs CWD
MAP2K2	-1.42623	dSet2	SD vs CWD
PSMC4	-2.37527	dSet2	MJ vs CWD
PSMC4	-1.21975	dSet2	SD vs CWD
EIF3D	-5.4247	dSet2	MJ vs CWD
EIF3D	-1.27306	dSet2	SD vs CWD
LTB	-1.88663	dSet2	MJ vs CWD
LTB	-2.92993	dSet2	SD vs CWD
LGALS3BP	-2.49579	dSet2	MJ vs CWD
LGALS3BP	-12.6588	dSet2	SD vs CWD
AURKAIP1	-3.97636	dSet2	MJ vs CWD
AURKAIP1	-3.75958	dSet2	SD vs CWD
NSMF	-5.486	dSet2	MJ vs CWD
NSMF	-12.0394	dSet2	SD vs CWD
STARD3NL	-1.20524	dSet2	MJ vs CWD
STARD3NL	-9.98701	dSet2	SD vs CWD
ARSB	-2.32844	dSet2	MJ vs CWD
ARSB	-4.80061	dSet2	SD vs CWD
NAA60	-5.75234	dSet2	MJ vs CWD
NAA60	-1.65789	dSet2	SD vs CWD
ELF4	-1.80917	dSet2	MJ vs CWD
ELF4	-2.62484	dSet2	SD vs CWD
HSPA1A	-10.9042	dSet2	MJ vs CWD
HSPA1A	-2.82894	dSet2	SD vs CWD
NUDT22	-3.47222	dSet2	MJ vs CWD
NUDT22	-2.66	dSet2	SD vs CWD
BCAS2	-4.53242	dSet2	MJ vs CWD
BCAS2	-3.78938	dSet2	SD vs CWD
TCTEX1D2	-3.41272	dSet2	MJ vs CWD
TCTEX1D2	-3.46173	dSet2	SD vs CWD
PEF1	-2.39009	dSet2	MJ vs CWD
PEF1	-2.05191	dSet2	SD vs CWD
HBA	-7.51635	dSet2	MJ vs CWD
HBA	-6.5704	dSet2	SD vs CWD
STRAP	-12.8188	dSet2	MJ vs CWD
STRAP	-2.45347	dSet2	SD vs CWD
HBQ1	-10.9908	dSet2	MJ vs CWD
HBQ1	-5.49107	dSet2	SD vs CWD
BSDC1	-9.02076	dSet2	MJ vs CWD
BSDC1	-2.01965	dSet2	SD vs CWD
FOLR2	-1.9205	dSet2	MJ vs CWD
FOLR2	-3.97202	dSet2	SD vs CWD
LYPLA2	-1.45808	dSet2	MJ vs CWD
LYPLA2	-1.43994	dSet2	SD vs CWD
DEF6	-1.59208	dSet2	MJ vs CWD
DEF6	-10.2353	dSet2	SD vs CWD
WSB1	-12.1702	dSet2	MJ vs CWD
WSB1	-11.5388	dSet2	SD vs CWD
XRCC1	-2.01632	dSet2	MJ vs CWD
XRCC1	-2.30418	dSet2	SD vs CWD
PAK1IP1	-1.56638	dSet2	MJ vs CWD
PAK1IP1	-1.84328	dSet2	SD vs CWD
ARMC10	-5.5848	dSet2	MJ vs CWD
ARMC10	-1.47157	dSet2	SD vs CWD
NATD1	-5.31741	dSet2	MJ vs CWD
NATD1	-5.34105	dSet2	SD vs CWD
KEAP1	-11.3392	dSet2	MJ vs CWD
KEAP1	-4.88689	dSet2	SD vs CWD
IL10RB	-8.30824	dSet2	MJ vs CWD
IL10RB	-3.50859	dSet2	SD vs CWD
RPLP2	-2.62654	dSet2	MJ vs CWD
RPLP2	-5.76572	dSet2	SD vs CWD
KDELR3	-13.9725	dSet2	MJ vs CWD
KDELR3	-1.18895	dSet2	SD vs CWD
RNF5	-2.23472	dSet2	MJ vs CWD
RNF5	-3.5036	dSet2	SD vs CWD
AIMP2	-1.73501	dSet2	MJ vs CWD
AIMP2	-10.8892	dSet2	SD vs CWD
SEH1L	-2.07477	dSet2	MJ vs CWD
SEH1L	-1.57815	dSet2	SD vs CWD
POGLUT1	-1.62564	dSet2	MJ vs CWD
POGLUT1	-9.84619	dSet2	SD vs CWD
POLR2D	-3.22921	dSet2	MJ vs CWD
POLR2D	-6.93972	dSet2	SD vs CWD
C25H16orf91	-1.1899	dSet2	MJ vs CWD
C25H16orf91	-2.85201	dSet2	SD vs CWD
ZC3H18	-2.56886	dSet2	MJ vs CWD
ZC3H18	-7.1865	dSet2	SD vs CWD
CCDC47	-1.95339	dSet2	MJ vs CWD
CCDC47	-2.29749	dSet2	SD vs CWD
EFEMP1	-3.21805	dSet2	MJ vs CWD
EFEMP1	-6.71818	dSet2	SD vs CWD
SEL1L	-6.01717	dSet2	MJ vs CWD
SEL1L	-5.10296	dSet2	SD vs CWD
ACAP1	-3.75806	dSet2	MJ vs CWD
ACAP1	-2.55877	dSet2	SD vs CWD
DACT2	-2.37437	dSet2	MJ vs CWD
DACT2	-2.95092	dSet2	SD vs CWD
INPP5K	-2.23052	dSet2	MJ vs CWD
INPP5K	-1.12477	dSet2	SD vs CWD
CNN2	-3.82183	dSet2	MJ vs CWD
CNN2	-1.5837	dSet2	SD vs CWD
FAM207A	-3.49382	dSet2	MJ vs CWD
FAM207A	-10.9349	dSet2	SD vs CWD
2022-03-02	-9.95599	dSet2	MJ vs CWD
2022-03-02	-2.44717	dSet2	SD vs CWD
LMAN2	-7.18582	dSet2	MJ vs CWD
LMAN2	-1.60176	dSet2	SD vs CWD
HMGN5	-5.41783	dSet2	MJ vs CWD
HMGN5	-3.55993	dSet2	SD vs CWD
P4HA2	-4.19283	dSet2	MJ vs CWD
P4HA2	-3.05772	dSet2	SD vs CWD
DENND5A	-4.00511	dSet2	MJ vs CWD
DENND5A	-11.7253	dSet2	SD vs CWD
ANKRD16	-3.16967	dSet2	MJ vs CWD
ANKRD16	-2.05872	dSet2	SD vs CWD
COMMJ4	-1.86844	dSet2	MJ vs CWD
COMMJ4	-2.14527	dSet2	SD vs CWD
TRAF6	-4.05343	dSet2	MJ vs CWD
TRAF6	-5.05823	dSet2	SD vs CWD
TMEM65	-1.33554	dSet2	MJ vs CWD
TMEM65	-10.4886	dSet2	SD vs CWD
POMP	-1.97413	dSet2	MJ vs CWD
POMP	-1.19729	dSet2	SD vs CWD
IGF2	-3.59607	dSet2	MJ vs CWD
IGF2	-6.03345	dSet2	SD vs CWD
NUCB2	-2.24442	dSet2	MJ vs CWD
NUCB2	-1.37186	dSet2	SD vs CWD
FTO	-1.65456	dSet2	MJ vs CWD
FTO	-1.00836	dSet2	SD vs CWD
APOPT1	-2.34508	dSet2	MJ vs CWD
APOPT1	-1.03003	dSet2	SD vs CWD
SDF4	-13.8028	dSet2	MJ vs CWD
SDF4	-5.73285	dSet2	SD vs CWD
DAZAP2	-2.58882	dSet2	MJ vs CWD
DAZAP2	-11.9536	dSet2	SD vs CWD
ZDHHC3	-5.6835	dSet2	MJ vs CWD
ZDHHC3	-11.0941	dSet2	SD vs CWD
RPS15A	-1.74427	dSet2	MJ vs CWD
RPS15A	-9.10248	dSet2	SD vs CWD
POLR2F	-11.4052	dSet2	MJ vs CWD
POLR2F	-1.42259	dSet2	SD vs CWD
LYVE1	-10.5079	dSet2	MJ vs CWD
LYVE1	-2.04665	dSet2	SD vs CWD
SDC1	-4.8433	dSet2	MJ vs CWD
SDC1	-11.1212	dSet2	SD vs CWD
LOC784007	-5.10713	dSet2	MJ vs CWD
LOC784007	-2.90627	dSet2	SD vs CWD
FCF1	-10.6269	dSet2	MJ vs CWD
FCF1	-1.90448	dSet2	SD vs CWD
C1QTNF6	-14.9391	dSet2	MJ vs CWD
C1QTNF6	-14.3105	dSet2	SD vs CWD
PPP2R1A	-10.1129	dSet2	MJ vs CWD
PPP2R1A	-2.52161	dSet2	SD vs CWD
DYNLL1	-1.31289	dSet2	MJ vs CWD
DYNLL1	-9.75723	dSet2	SD vs CWD
CST6	-3.14297	dSet2	MJ vs CWD
CST6	-2.19091	dSet2	SD vs CWD
NUDC	-1.62529	dSet2	MJ vs CWD
NUDC	-2.59411	dSet2	SD vs CWD
HNRNPAB	-11.7751	dSet2	MJ vs CWD
HNRNPAB	-11.1406	dSet2	SD vs CWD
EIF3J	-10.6531	dSet2	MJ vs CWD
EIF3J	-2.14736	dSet2	SD vs CWD
ESS2	-2.77527	dSet2	MJ vs CWD
ESS2	-1.30737	dSet2	SD vs CWD
RTCA	-2.74618	dSet2	MJ vs CWD
RTCA	-1.88843	dSet2	SD vs CWD
HSPBP1	-1.13728	dSet2	MJ vs CWD
HSPBP1	-8.70949	dSet2	SD vs CWD
ALDH1A1	-3.11371	dSet2	MJ vs CWD
ALDH1A1	-1.51568	dSet2	SD vs CWD
BAG2	-8.00801	dSet2	MJ vs CWD
BAG2	-10.2383	dSet2	SD vs CWD
TM2D2	-5.00659	dSet2	MJ vs CWD
TM2D2	-7.23732	dSet2	SD vs CWD
POLR1D	-1.1002	dSet2	MJ vs CWD
POLR1D	-1.92942	dSet2	SD vs CWD
BTN3A3	-2.50083	dSet2	MJ vs CWD
BTN3A3	-3.48732	dSet2	SD vs CWD
TXNDC9	-11.4029	dSet2	MJ vs CWD
TXNDC9	-3.40115	dSet2	SD vs CWD
ARPC4	-5.6976	dSet2	MJ vs CWD
ARPC4	-1.69869	dSet2	SD vs CWD
RAB32	-3.0309	dSet2	MJ vs CWD
RAB32	-4.97625	dSet2	SD vs CWD
NPLOC4	-12.8937	dSet2	MJ vs CWD
NPLOC4	-4.2837	dSet2	SD vs CWD
HADHB	-12.305	dSet2	MJ vs CWD
HADHB	-2.45732	dSet2	SD vs CWD
CAB39	-1.12012	dSet2	MJ vs CWD
CAB39	-11.0837	dSet2	SD vs CWD
MRPL27	-1.72893	dSet2	MJ vs CWD
MRPL27	-4.34393	dSet2	SD vs CWD
CEBPA	-4.22329	dSet2	MJ vs CWD
CEBPA	-2.3789	dSet2	SD vs CWD
NAA30	-6.17145	dSet2	MJ vs CWD
NAA30	-2.06993	dSet2	SD vs CWD
HSPH1	-2.15843	dSet2	MJ vs CWD
HSPH1	-2.73752	dSet2	SD vs CWD
PRKAR1B	-11.1615	dSet2	MJ vs CWD
PRKAR1B	-3.3611	dSet2	SD vs CWD
GOSR2	-7.74341	dSet2	MJ vs CWD
GOSR2	-10.8022	dSet2	SD vs CWD
SERPINE1	-3.15351	dSet2	MJ vs CWD
SERPINE1	-3.06549	dSet2	SD vs CWD
PSMJ1	-2.04811	dSet2	MJ vs CWD
PSMJ1	-1.95324	dSet2	SD vs CWD
PSMC5	-4.86604	dSet2	MJ vs CWD
PSMC5	-1.88413	dSet2	SD vs CWD
PPP4R2	-4.77296	dSet2	MJ vs CWD
PPP4R2	-2.23256	dSet2	SD vs CWD
WWTR1	-12.1421	dSet2	MJ vs CWD
WWTR1	-11.5139	dSet2	SD vs CWD
SRA1	-3.08524	dSet2	MJ vs CWD
SRA1	-2.15107	dSet2	SD vs CWD
LOC104971292	-2.30874	dSet2	MJ vs CWD
LOC104971292	-2.72122	dSet2	SD vs CWD
CHCHD6	-4.61428	dSet2	MJ vs CWD
CHCHD6	-2.96967	dSet2	SD vs CWD
NIT2	-6.28627	dSet2	MJ vs CWD
NIT2	-1.77711	dSet2	SD vs CWD
ZNF746	-1.01555	dSet2	MJ vs CWD
ZNF746	-2.1996	dSet2	SD vs CWD
RNASET2	-2.25912	dSet2	MJ vs CWD
RNASET2	-1.98599	dSet2	SD vs CWD
MYCBP	-1.80969	dSet2	MJ vs CWD
MYCBP	-4.98435	dSet2	SD vs CWD
CDC42BPB	-1.6099	dSet2	MJ vs CWD
CDC42BPB	-4.26564	dSet2	SD vs CWD
PITRM1	-4.10427	dSet2	MJ vs CWD
PITRM1	-11.5664	dSet2	SD vs CWD
NDUFA12	-11.9768	dSet2	MJ vs CWD
NDUFA12	-1.81739	dSet2	SD vs CWD
SNRPD3	-7.24872	dSet2	MJ vs CWD
SNRPD3	-1.84267	dSet2	SD vs CWD
CWDR90	-5.04495	dSet2	MJ vs CWD
CWDR90	-2.36373	dSet2	SD vs CWD
ZFYVE27	-1.14267	dSet2	MJ vs CWD
ZFYVE27	-10.7157	dSet2	SD vs CWD
CPSF4	-4.67861	dSet2	MJ vs CWD
CPSF4	-6.98036	dSet2	SD vs CWD
PRR12	-10.3616	dSet2	MJ vs CWD
PRR12	-6.16858	dSet2	SD vs CWD
CTSH	-4.6334	dSet2	MJ vs CWD
CTSH	-13.3562	dSet2	SD vs CWD
TOLLIP	-4.61147	dSet2	MJ vs CWD
TOLLIP	-13.248	dSet2	SD vs CWD
ABHD14A	-2.7024	dSet2	MJ vs CWD
ABHD14A	-4.12957	dSet2	SD vs CWD
RBFA	-1.7024	dSet2	MJ vs CWD
RBFA	-1.89845	dSet2	SD vs CWD
AKR1A1	-4.48102	dSet2	MJ vs CWD
AKR1A1	-6.17825	dSet2	SD vs CWD
CLTB	-7.03776	dSet2	MJ vs CWD
CLTB	-4.19904	dSet2	SD vs CWD
UBR7	-10.2614	dSet2	MJ vs CWD
UBR7	-1.06599	dSet2	SD vs CWD
PYCR2	-10.7992	dSet2	MJ vs CWD
PYCR2	-1.72029	dSet2	SD vs CWD
TTC4	-1.11871	dSet2	MJ vs CWD
TTC4	-1.88784	dSet2	SD vs CWD
REXO2	-1.35586	dSet2	MJ vs CWD
REXO2	-1.22411	dSet2	SD vs CWD
IRAK4	-4.50913	dSet2	MJ vs CWD
IRAK4	-5.37161	dSet2	SD vs CWD
MTCH2	-1.01976	dSet2	MJ vs CWD
MTCH2	-1.35693	dSet2	SD vs CWD
NPL	-4.07381	dSet2	MJ vs CWD
NPL	-3.17834	dSet2	SD vs CWD
CHCHD2	-1.6545	dSet2	MJ vs CWD
CHCHD2	-1.46666	dSet2	SD vs CWD
CSNK2A1	-3.42242	dSet2	MJ vs CWD
CSNK2A1	-2.14977	dSet2	SD vs CWD
FDPS	-3.01317	dSet2	MJ vs CWD
FDPS	-2.49877	dSet2	SD vs CWD
NOL10	-1.88431	dSet2	MJ vs CWD
NOL10	-10.4987	dSet2	SD vs CWD
SCNM1	-4.28411	dSet2	MJ vs CWD
SCNM1	-5.58242	dSet2	SD vs CWD
SF3B3	-8.37691	dSet2	MJ vs CWD
SF3B3	-11.7808	dSet2	SD vs CWD
RANGAP1	-1.83125	dSet2	MJ vs CWD
RANGAP1	-9.8832	dSet2	SD vs CWD
RAB7A	-4.52307	dSet2	MJ vs CWD
RAB7A	-3.38283	dSet2	SD vs CWD
HMGB1	-8.79591	dSet2	MJ vs CWD
HMGB1	-1.48323	dSet2	SD vs CWD
CNPY2	-5.99455	dSet2	MJ vs CWD
CNPY2	-1.97267	dSet2	RD vs CWD
HSPB6	-3.94704	dSet2	MJ vs CWD
HSPB6	-3.30607	dSet2	RD vs CWD
MOB2	-5.16639	dSet2	MJ vs CWD
MOB2	-1.876	dSet2	RD vs CWD
RPL19	-2.55487	dSet2	MJ vs CWD
RPL19	-14.4295	dSet2	RD vs CWD
TXNDC15	-3.42683	dSet2	MJ vs CWD
TXNDC15	-2.6476	dSet2	RD vs CWD
CCDC12	-4.96659	dSet2	MJ vs CWD
CCDC12	-3.59688	dSet2	RD vs CWD
AES	-3.99971	dSet2	MJ vs CWD
AES	-8.86957	dSet2	RD vs CWD
FHL3	-4.59151	dSet2	MJ vs CWD
FHL3	-5.61155	dSet2	RD vs CWD
MAX	-2.77504	dSet2	MJ vs CWD
MAX	-1.37573	dSet2	RD vs CWD
RPL36A	-11.6301	dSet2	MJ vs CWD
RPL36A	-7.48989	dSet2	RD vs CWD
PTCD3	-3.09714	dSet2	MJ vs CWD
PTCD3	-10.7399	dSet2	RD vs CWD
TAF7	-3.18403	dSet2	MJ vs CWD
TAF7	-2.88556	dSet2	RD vs CWD
SLC39A7	-14.0259	dSet2	MJ vs CWD
SLC39A7	-1.54421	dSet2	RD vs CWD
NGRN	-5.51785	dSet2	MJ vs CWD
NGRN	-4.54188	dSet2	RD vs CWD
PUM3	-2.31492	dSet2	MJ vs CWD
PUM3	-3.62506	dSet2	RD vs CWD
MECP2	-1.22536	dSet2	MJ vs CWD
MECP2	-1.9884	dSet2	RD vs CWD
A2M	-4.04823	dSet2	MJ vs CWD
A2M	-5.17711	dSet2	RD vs CWD
TMEM18	-4.03533	dSet2	MJ vs CWD
TMEM18	-1.11558	dSet2	RD vs CWD
TMEM86A	-4.04621	dSet2	MJ vs CWD
TMEM86A	-8.12518	dSet2	RD vs CWD
PTOV1	-1.207	dSet2	MJ vs CWD
PTOV1	-1.64413	dSet2	RD vs CWD
ZCRB1	-3.79651	dSet2	MJ vs CWD
ZCRB1	-4.61602	dSet2	RD vs CWD
DBNDD2	-3.47833	dSet2	MJ vs CWD
DBNDD2	-4.05507	dSet2	RD vs CWD
MIB2	-5.13272	dSet2	MJ vs CWD
MIB2	-13.4257	dSet2	RD vs CWD
SLC25A1	-1.03988	dSet2	MJ vs CWD
SLC25A1	-8.28906	dSet2	RD vs CWD
TMEM98	-6.53612	dSet2	MJ vs CWD
TMEM98	-4.86387	dSet2	RD vs CWD
COPS4	-12.4107	dSet2	MJ vs CWD
COPS4	-8.60687	dSet2	RD vs CWD
SERPING1	-3.39432	dSet2	MJ vs CWD
SERPING1	-6.68558	dSet2	RD vs CWD
FZD2	-3.86158	dSet2	MJ vs CWD
FZD2	-10.3742	dSet2	RD vs CWD
MLF1	-12.0152	dSet2	MJ vs CWD
MLF1	-2.20465	dSet2	RD vs CWD
LRRC8A	-5.21102	dSet2	MJ vs CWD
LRRC8A	-4.02121	dSet2	RD vs CWD
BAG1	-3.06857	dSet2	MJ vs CWD
BAG1	-6.17537	dSet2	RD vs CWD
CD99	-2.78705	dSet2	MJ vs CWD
CD99	-1.02246	dSet2	RD vs CWD
PUS1	-1.68277	dSet2	MJ vs CWD
PUS1	-2.24702	dSet2	RD vs CWD
TNFSF12	-10.7742	dSet2	MJ vs CWD
TNFSF12	-10.6535	dSet2	RD vs CWD
RPL4	-7.49577	dSet2	MJ vs CWD
RPL4	-15.8659	dSet2	RD vs CWD
E4F1	-2.66514	dSet2	MJ vs CWD
E4F1	-10.2853	dSet2	RD vs CWD
GOLGA1	-1.07201	dSet2	MJ vs CWD
GOLGA1	-1.298	dSet2	RD vs CWD
NEK6	-7.25944	dSet2	MJ vs CWD
NEK6	-12.4869	dSet2	RD vs CWD
KLF4	-3.31085	dSet2	MJ vs CWD
KLF4	-2.46259	dSet2	RD vs CWD
YWHAZ	-8.41628	dSet2	MJ vs CWD
YWHAZ	-4.96184	dSet2	RD vs CWD
EMP1	-1.88667	dSet2	MJ vs CWD
EMP1	-2.5844	dSet2	RD vs CWD
SFRP2	-1.91491	dSet2	MJ vs CWD
SFRP2	-5.5197	dSet2	RD vs CWD
TPT1	-7.39794	dSet2	MJ vs CWD
TPT1	-3.36038	dSet2	RD vs CWD
UNC13D	-6.2518	dSet2	MJ vs CWD
UNC13D	-10.1527	dSet2	RD vs CWD
RNF19B	-3.47001	dSet2	MJ vs CWD
RNF19B	-4.06149	dSet2	RD vs CWD
ZNF511	-4.96569	dSet2	MJ vs CWD
ZNF511	-2.39998	dSet2	RD vs CWD
RRAGA	-3.18896	dSet2	MJ vs CWD
RRAGA	-1.24876	dSet2	RD vs CWD
RAD52	-5.11382	dSet2	MJ vs CWD
RAD52	-2.69812	dSet2	RD vs CWD
SLC25A29	-2.98432	dSet2	MJ vs CWD
SLC25A29	-11.8697	dSet2	RD vs CWD
PLAC9	-1.78133	dSet2	MJ vs CWD
PLAC9	-11.214	dSet2	RD vs CWD
HSF4	-9.84864	dSet2	MJ vs CWD
HSF4	-5.01166	dSet2	RD vs CWD
NUDT14	-1.78455	dSet2	MJ vs CWD
NUDT14	-1.83486	dSet2	RD vs CWD
SAT2	-10.5127	dSet2	MJ vs CWD
SAT2	-4.90285	dSet2	RD vs CWD
ERMARD	-5.11478	dSet2	MJ vs CWD
ERMARD	-10.3181	dSet2	RD vs CWD
CDC42	-5.07666	dSet2	MJ vs CWD
CDC42	-1.17591	dSet2	RD vs CWD
OXA1L	-5.85809	dSet2	MJ vs CWD
OXA1L	-13.5249	dSet2	RD vs CWD
VSIG4	-11.6016	dSet2	MJ vs CWD
VSIG4	-3.13262	dSet2	RD vs CWD
CHMP3	-12.7773	dSet2	MJ vs CWD
CHMP3	-2.48923	dSet2	RD vs CWD
MCM5	-5.36755	dSet2	MJ vs CWD
MCM5	-11.059	dSet2	RD vs CWD
CSNK2A2	-10.1102	dSet2	MJ vs CWD
CSNK2A2	-3.03298	dSet2	RD vs CWD
LIMS1	-8.31807	dSet2	MJ vs CWD
LIMS1	-7.1867	dSet2	RD vs CWD
NELFB	-2.18776	dSet2	MJ vs CWD
NELFB	-9.03925	dSet2	RD vs CWD
TTC7A	-12.2503	dSet2	MJ vs CWD
TTC7A	-1.18963	dSet2	RD vs CWD
ATG9A	-3.07986	dSet2	MJ vs CWD
ATG9A	-1.07429	dSet2	RD vs CWD
LHPP	-3.29054	dSet2	MJ vs CWD
LHPP	-3.80108	dSet2	RD vs CWD
UBE2L3	-13.3548	dSet2	MJ vs CWD
UBE2L3	-2.91215	dSet2	RD vs CWD
ARSA	-2.79773	dSet2	MJ vs CWD
ARSA	-2.60809	dSet2	RD vs CWD
AIP	-2.22623	dSet2	MJ vs CWD
AIP	-4.4868	dSet2	RD vs CWD
IBSP	-2.40989	dSet2	MJ vs CWD
IBSP	-3.54356	dSet2	RD vs CWD
MKRN2	-2.66528	dSet2	MJ vs CWD
MKRN2	-3.53995	dSet2	RD vs CWD
TLDC1	-1.41299	dSet2	MJ vs CWD
TLDC1	-2.09388	dSet2	RD vs CWD
COLEC12	-6.54885	dSet2	MJ vs CWD
COLEC12	-1.61088	dSet2	RD vs CWD
TRIM16	-3.93811	dSet2	MJ vs CWD
TRIM16	-5.23396	dSet2	RD vs CWD
BCAS4	-2.25832	dSet2	MJ vs CWD
BCAS4	-7.26031	dSet2	RD vs CWD
TPRA1	-2.6315	dSet2	MJ vs CWD
TPRA1	-6.20524	dSet2	RD vs CWD
UCHL3	-10.9685	dSet2	MJ vs CWD
UCHL3	-10.8423	dSet2	RD vs CWD
WBP1L	-2.94732	dSet2	MJ vs CWD
WBP1L	-5.85699	dSet2	RD vs CWD
RPIA	-2.07463	dSet2	MJ vs CWD
RPIA	-2.03923	dSet2	RD vs CWD
INO80B	-4.56342	dSet2	MJ vs CWD
INO80B	-2.31192	dSet2	RD vs CWD
UROD	-4.61701	dSet2	MJ vs CWD
UROD	-1.7955	dSet2	RD vs CWD
IFITM3	-13.0484	dSet2	MJ vs CWD
IFITM3	-12.922	dSet2	RD vs CWD
SERPINH1	-1.92279	dSet2	MJ vs CWD
SERPINH1	-2.75475	dSet2	RD vs CWD
MRPL32	-10.8144	dSet2	MJ vs CWD
MRPL32	-1.22932	dSet2	RD vs CWD
LDLRAP1	-3.28988	dSet2	MJ vs CWD
LDLRAP1	-1.67158	dSet2	RD vs CWD
CYB5B	-1.88108	dSet2	MJ vs CWD
CYB5B	-3.91771	dSet2	RD vs CWD
SDHAF2	-4.29908	dSet2	MJ vs CWD
SDHAF2	-2.61953	dSet2	RD vs CWD
FSCN1	-1.81589	dSet2	MJ vs CWD
FSCN1	-1.51531	dSet2	RD vs CWD
UBAC2	-11.432	dSet2	MJ vs CWD
UBAC2	-2.79093	dSet2	RD vs CWD
REEP5	-9.12204	dSet2	MJ vs CWD
REEP5	-3.95205	dSet2	RD vs CWD
IQGAP1	-6.36146	dSet2	MJ vs CWD
IQGAP1	-13.5948	dSet2	RD vs CWD
WIPI1	-1.84265	dSet2	MJ vs CWD
WIPI1	-4.64962	dSet2	RD vs CWD
THAP7	-11.4164	dSet2	MJ vs CWD
THAP7	-3.66126	dSet2	RD vs CWD
CLPTM1L	-7.49218	dSet2	MJ vs CWD
CLPTM1L	-12.9255	dSet2	RD vs CWD
PSMJ6	-7.48773	dSet2	MJ vs CWD
PSMJ6	-8.08034	dSet2	RD vs CWD
SLC39A13	-4.23794	dSet2	MJ vs CWD
SLC39A13	-12.4115	dSet2	RD vs CWD
SKI	-12.5252	dSet2	MJ vs CWD
SKI	-12.4032	dSet2	RD vs CWD
ICAM1	-3.09057	dSet2	MJ vs CWD
ICAM1	-1.9458	dSet2	RD vs CWD
MTAP	-2.86383	dSet2	MJ vs CWD
MTAP	-9.98376	dSet2	RD vs CWD
MAP2K7	-3.90875	dSet2	MJ vs CWD
MAP2K7	-8.21626	dSet2	RD vs CWD
TMBIM6	-4.6839	dSet2	MJ vs CWD
TMBIM6	-5.87272	dSet2	RD vs CWD
ELOF1	-1.76104	dSet2	MJ vs CWD
ELOF1	-1.78762	dSet2	RD vs CWD
MRPS31	-1.70933	dSet2	MJ vs CWD
MRPS31	-1.30116	dSet2	RD vs CWD
STIP1	-6.07776	dSet2	MJ vs CWD
STIP1	-12.4046	dSet2	RD vs CWD
MRPS27	-11.0762	dSet2	MJ vs CWD
MRPS27	-1.56393	dSet2	RD vs CWD
RHOT2	-7.8433	dSet2	MJ vs CWD
RHOT2	-1.46059	dSet2	RD vs CWD
DBN1	-5.72663	dSet2	MJ vs CWD
DBN1	-3.02526	dSet2	RD vs CWD
GRN	-1.89283	dSet2	MJ vs CWD
GRN	-2.84892	dSet2	RD vs CWD
AP3D1	-5.22271	dSet2	MJ vs CWD
AP3D1	-4.03832	dSet2	RD vs CWD
NSFL1C	-1.00698	dSet2	MJ vs CWD
NSFL1C	-1.42479	dSet2	RD vs CWD
MLF2	-4.66015	dSet2	MJ vs CWD
MLF2	-4.48498	dSet2	RD vs CWD
RNF214	-2.16244	dSet2	MJ vs CWD
RNF214	-2.37404	dSet2	RD vs CWD
GFER	-12.153	dSet2	MJ vs CWD
GFER	-3.77817	dSet2	RD vs CWD
HFE	-3.56507	dSet2	MJ vs CWD
HFE	-2.89681	dSet2	RD vs CWD
CIB1	-1.82496	dSet2	MJ vs CWD
CIB1	-4.49141	dSet2	RD vs CWD
DESI2	-10.544	dSet2	MJ vs CWD
DESI2	-10.4209	dSet2	RD vs CWD
FSTL3	-9.16172	dSet2	MJ vs CWD
FSTL3	-4.87965	dSet2	RD vs CWD
FAM210B	-4.19141	dSet2	MJ vs CWD
FAM210B	-3.23274	dSet2	RD vs CWD
C13H20orf27	-13.2348	dSet2	MJ vs CWD
C13H20orf27	-10.6715	dSet2	RD vs CWD
XRCC5	-3.10002	dSet2	MJ vs CWD
XRCC5	-1.39338	dSet2	RD vs CWD
PLEKHF1	-3.30533	dSet2	MJ vs CWD
PLEKHF1	-2.89388	dSet2	RD vs CWD
PER1	-7.91744	dSet2	MJ vs CWD
PER1	-6.97365	dSet2	RD vs CWD
PIDD1	-4.81903	dSet2	MJ vs CWD
PIDD1	-11.1252	dSet2	RD vs CWD
CERCAM	-1.63387	dSet2	MJ vs CWD
CERCAM	-2.16852	dSet2	RD vs CWD
MON1A	-1.44121	dSet2	MJ vs CWD
MON1A	-1.37145	dSet2	RD vs CWD
SRSF5	-1.01124	dSet2	MJ vs CWD
SRSF5	-10.9868	dSet2	RD vs CWD
DTX3	-7.54517	dSet2	MJ vs CWD
DTX3	-11.9411	dSet2	RD vs CWD
PGM3	-1.85186	dSet2	MJ vs CWD
PGM3	-2.03994	dSet2	RD vs CWD
PSMB10	-1.68614	dSet2	MJ vs CWD
PSMB10	-1.79296	dSet2	RD vs CWD
NUP62	-11.6945	dSet2	MJ vs CWD
NUP62	-3.78627	dSet2	RD vs CWD
RCC1L	-11.9357	dSet2	MJ vs CWD
RCC1L	-2.29882	dSet2	RD vs CWD
FLII	-7.72248	dSet2	MJ vs CWD
FLII	-13.2783	dSet2	RD vs CWD
RPS9	-10.9402	dSet2	MJ vs CWD
RPS9	-4.1246	dSet2	RD vs CWD
CLN3	-2.12546	dSet2	MJ vs CWD
CLN3	-5.30123	dSet2	RD vs CWD
RXRB	-6.09238	dSet2	MJ vs CWD
RXRB	-1.29034	dSet2	RD vs CWD
AACS	-10.4512	dSet2	RD vs CWD
AACS	-9.94652	dSet2	SD vs CWD
RPS11	-8.58089	dSet2	RD vs CWD
RPS11	-15.0155	dSet2	SD vs CWD
CHPT1	-2.02964	dSet2	RD vs CWD
CHPT1	-1.1213	dSet2	SD vs CWD
MMP2	-14.4131	dSet2	RD vs CWD
MMP2	-13.9081	dSet2	SD vs CWD
RYK	-1.58319	dSet2	RD vs CWD
RYK	-1.31646	dSet2	SD vs CWD
AEN	-10.7439	dSet2	RD vs CWD
AEN	-7.0878	dSet2	SD vs CWD
SUMO1	-1.79619	dSet2	RD vs CWD
SUMO1	-2.7097	dSet2	SD vs CWD
CHMP4A	-1.93888	dSet2	RD vs CWD
CHMP4A	-1.55938	dSet2	SD vs CWD
SPTLC1	-10.7276	dSet2	RD vs CWD
SPTLC1	-10.2195	dSet2	SD vs CWD
GOT1	-7.08041	dSet2	RD vs CWD
GOT1	-4.03494	dSet2	SD vs CWD
DNAJB1	-3.23049	dSet2	RD vs CWD
DNAJB1	-2.44505	dSet2	SD vs CWD
RNASE6	-5.78294	dSet2	RD vs CWD
RNASE6	-1.37461	dSet2	SD vs CWD
FCGR2B	-5.48829	dSet2	RD vs CWD
FCGR2B	-3.68988	dSet2	SD vs CWD
LOC101907835	-11.2395	dSet2	RD vs CWD
LOC101907835	-10.734	dSet2	SD vs CWD
BCO2	-4.98435	dSet2	RD vs CWD
BCO2	-3.70358	dSet2	SD vs CWD
RPL29	-4.60458	dSet2	RD vs CWD
RPL29	-5.97753	dSet2	SD vs CWD
IMPDH2	-11.472	dSet2	RD vs CWD
IMPDH2	-10.9609	dSet2	SD vs CWD
RAC2	-10.6825	dSet2	RD vs CWD
RAC2	-3.26551	dSet2	SD vs CWD
NT5M	-6.01913	dSet2	RD vs CWD
NT5M	-1.97899	dSet2	SD vs CWD
ZNF212	-2.16116	dSet2	RD vs CWD
ZNF212	-1.61427	dSet2	SD vs CWD
DDX47	-3.89334	dSet2	RD vs CWD
DDX47	-2.05813	dSet2	SD vs CWD
YTHDF1	-3.22286	dSet2	RD vs CWD
YTHDF1	-11.6913	dSet2	SD vs CWD
SMUG1	-1.68784	dSet2	RD vs CWD
SMUG1	-10.0385	dSet2	SD vs CWD
TPI1	-6.53709	dSet2	RD vs CWD
TPI1	-3.40775	dSet2	SD vs CWD
PSMG4	-1.73044	dSet2	RD vs CWD
PSMG4	-7.55075	dSet2	SD vs CWD
RPS28	-2.44752	dSet2	RD vs CWD
RPS28	-1.53729	dSet2	SD vs CWD
ZNF574	-10.3459	dSet2	RD vs CWD
ZNF574	-9.84064	dSet2	SD vs CWD
ACBD6	-1.28983	dSet2	RD vs CWD
ACBD6	-5.46474	dSet2	SD vs CWD
ALDH4A1	-3.84345	dSet2	RD vs CWD
ALDH4A1	-1.5721	dSet2	SD vs CWD
SF3B6	-7.02077	dSet2	RD vs CWD
SF3B6	-1.89325	dSet2	SD vs CWD
NCF2	-4.12072	dSet2	RD vs CWD
NCF2	-9.51613	dSet2	SD vs CWD
OTULINL	-6.4139	dSet2	RD vs CWD
OTULINL	-2.20387	dSet2	SD vs CWD
TMEM59	-3.40647	dSet2	RD vs CWD
TMEM59	-1.61905	dSet2	SD vs CWD
FRA10AC1	-3.77185	dSet2	RD vs CWD
FRA10AC1	-3.21459	dSet2	SD vs CWD
LY86	-8.45462	dSet2	RD vs CWD
LY86	-11.6249	dSet2	SD vs CWD
COX7A2	-12.2645	dSet2	RD vs CWD
COX7A2	-4.67511	dSet2	SD vs CWD
MED10	-3.70018	dSet2	RD vs CWD
MED10	-4.32337	dSet2	SD vs CWD
EEFSEC	-11.9995	dSet2	RD vs CWD
EEFSEC	-2.47701	dSet2	SD vs CWD
RPL32	-17.5119	dSet2	RD vs CWD
RPL32	-17.0092	dSet2	SD vs CWD
ASNSD1	-4.04053	dSet2	RD vs CWD
ASNSD1	-1.97781	dSet2	SD vs CWD
CD53	-1.96565	dSet2	RD vs CWD
CD53	-2.2212	dSet2	SD vs CWD
LOC512486	-1.45523	dSet2	RD vs CWD
LOC512486	-8.70476	dSet2	SD vs CWD
TMEM11	-1.77765	dSet2	RD vs CWD
TMEM11	-2.11353	dSet2	SD vs CWD
LSM10	-4.29824	dSet2	RD vs CWD
LSM10	-4.38106	dSet2	SD vs CWD
CHMP7	-1.30302	dSet2	RD vs CWD
CHMP7	-1.01425	dSet2	SD vs CWD
LOC534742	-10.8441	dSet2	RD vs CWD
LOC534742	-10.3388	dSet2	SD vs CWD
LMO4	-2.72032	dSet2	RD vs CWD
LMO4	-3.53886	dSet2	SD vs CWD
RPL10	-17.7377	dSet2	RD vs CWD
RPL10	-2.99645	dSet2	SD vs CWD
CHMP6	-1.88107	dSet2	RD vs CWD
CHMP6	-2.32055	dSet2	SD vs CWD
BNIP3	-8.01439	dSet2	RD vs CWD
BNIP3	-1.96689	dSet2	SD vs CWD
MTHFD1	-1.02147	dSet2	RD vs CWD
MTHFD1	-4.46721	dSet2	SD vs CWD
FABP3	-12.7026	dSet2	RD vs CWD
FABP3	-8.5533	dSet2	SD vs CWD
MARVELD1	-14.41	dSet2	RD vs CWD
MARVELD1	-2.19854	dSet2	SD vs CWD
C1QBP	-2.85035	dSet2	RD vs CWD
C1QBP	-5.93341	dSet2	SD vs CWD
RPN1	-13.8487	dSet2	RD vs CWD
RPN1	-13.342	dSet2	SD vs CWD
MPC2	-8.57695	dSet2	RD vs CWD
MPC2	-6.85839	dSet2	SD vs CWD
LOC515150	-4.48	dSet2	RD vs CWD
LOC515150	-4.41303	dSet2	SD vs CWD
MPI	-1.17683	dSet2	RD vs CWD
MPI	-2.61018	dSet2	SD vs CWD
UQCRB	-13.354	dSet2	RD vs CWD
UQCRB	-3.08485	dSet2	SD vs CWD
CACFD1	-3.2098	dSet2	RD vs CWD
CACFD1	-1.79864	dSet2	SD vs CWD
TBXAS1	-3.559	dSet2	RD vs CWD
TBXAS1	-10.2495	dSet2	SD vs CWD
2022-09-09	-2.7747	dSet2	RD vs CWD
2022-09-09	-2.30546	dSet2	SD vs CWD
GALNT2	-8.63832	dSet2	RD vs CWD
GALNT2	-1.57135	dSet2	SD vs CWD
ATP5PO	-1.21443	dSet2	RD vs CWD
ATP5PO	-12.2424	dSet2	SD vs CWD
CD83	-1.86054	dSet2	RD vs CWD
CD83	-10.8713	dSet2	SD vs CWD
BAG3	-6.60239	dSet2	RD vs CWD
BAG3	-3.92809	dSet2	SD vs CWD
LOC515358	-11.1298	dSet2	RD vs CWD
LOC515358	-5.31598	dSet2	SD vs CWD
RRAS	-1.52735	dSet2	RD vs CWD
RRAS	-1.2729	dSet2	SD vs CWD
ATP5F1A	-15.956	dSet2	RD vs CWD
ATP5F1A	-2.8712	dSet2	SD vs CWD
FMOD	-14.278	dSet2	RD vs CWD
FMOD	-13.7711	dSet2	SD vs CWD
GBA	-2.94496	dSet2	RD vs CWD
GBA	-2.05795	dSet2	SD vs CWD
ESD	-3.56164	dSet2	RD vs CWD
ESD	-2.43842	dSet2	SD vs CWD
ATP5MC2	-12.6292	dSet2	RD vs CWD
ATP5MC2	-7.28266	dSet2	SD vs CWD
PRDX5	-4.61568	dSet2	RD vs CWD
PRDX5	-1.85074	dSet2	SD vs CWD
NTPCR	-1.62759	dSet2	RD vs CWD
NTPCR	-1.26501	dSet2	SD vs CWD
NDUFB6	-1.36845	dSet2	RD vs CWD
NDUFB6	-2.22883	dSet2	SD vs CWD
EEF1B2	-1.73483	dSet2	RD vs CWD
EEF1B2	-1.6977	dSet2	SD vs CWD
DNAJC18	-6.4701	dSet2	RD vs CWD
DNAJC18	-1.94902	dSet2	SD vs CWD
TUFM	-3.01307	dSet2	RD vs CWD
TUFM	-2.00334	dSet2	SD vs CWD
CAMK2N1	-6.73079	dSet2	RD vs CWD
CAMK2N1	-4.77459	dSet2	SD vs CWD
SUN2	-2.36273	dSet2	RD vs CWD
SUN2	-8.23617	dSet2	SD vs CWD
PPT1	-5.23098	dSet2	RD vs CWD
PPT1	-1.42889	dSet2	SD vs CWD
RPS24	-9.06985	dSet2	RD vs CWD
RPS24	-16.4992	dSet2	SD vs CWD
GATD3A	-2.04556	dSet2	RD vs CWD
GATD3A	-1.35134	dSet2	SD vs CWD
RPL27	-2.65018	dSet2	RD vs CWD
RPL27	-5.51061	dSet2	SD vs CWD
MBD2	-5.21796	dSet2	RD vs CWD
MBD2	-5.42677	dSet2	SD vs CWD
CWDFY1	-12.2394	dSet2	RD vs CWD
CWDFY1	-11.7332	dSet2	SD vs CWD
NDUFV2	-2.32689	dSet2	RD vs CWD
NDUFV2	-2.35231	dSet2	SD vs CWD
S100A11	-1.62564	dSet2	RD vs CWD
S100A11	-1.72272	dSet2	SD vs CWD
UPF1	-12.4232	dSet2	RD vs CWD
UPF1	-11.9158	dSet2	SD vs CWD
MRPL44	-2.24153	dSet2	RD vs CWD
MRPL44	-1.23714	dSet2	SD vs CWD
BSG	-2.08228	dSet2	RD vs CWD
BSG	-1.96703	dSet2	SD vs CWD
ISG15	-3.84061	dSet2	RD vs CWD
ISG15	-2.54129	dSet2	SD vs CWD
FGD2	-4.60661	dSet2	RD vs CWD
FGD2	-2.9556	dSet2	SD vs CWD
LRRC47	-11.8597	dSet2	RD vs CWD
LRRC47	-2.65842	dSet2	SD vs CWD
FKBP8	-2.44825	dSet2	RD vs CWD
FKBP8	-4.12854	dSet2	SD vs CWD
SUCLG1	-5.01061	dSet2	RD vs CWD
SUCLG1	-2.66879	dSet2	SD vs CWD
DUSP23	-4.72374	dSet2	RD vs CWD
DUSP23	-3.42454	dSet2	SD vs CWD
BTBD6	-2.69571	dSet2	RD vs CWD
BTBD6	-1.07319	dSet2	SD vs CWD
DUSP11	-10.0227	dSet2	RD vs CWD
DUSP11	-9.51728	dSet2	SD vs CWD
PARVG	-2.67676	dSet2	RD vs CWD
PARVG	-2.14278	dSet2	SD vs CWD
CCDC107	-4.44393	dSet2	RD vs CWD
CCDC107	-2.54532	dSet2	SD vs CWD
COX16	-11.1118	dSet2	RD vs CWD
COX16	-8.16665	dSet2	SD vs CWD
HMOX1	-4.96137	dSet2	RD vs CWD
HMOX1	-3.2888	dSet2	SD vs CWD
CD302	-10.7544	dSet2	RD vs CWD
CD302	-7.01737	dSet2	SD vs CWD
PAXX	-1.97501	dSet2	RD vs CWD
PAXX	-11.3548	dSet2	SD vs CWD
MGLL	-13.3635	dSet2	RD vs CWD
MGLL	-2.14813	dSet2	SD vs CWD
CHP2	-11.9408	dSet2	RD vs CWD
CHP2	-9.1589	dSet2	SD vs CWD
GLRX3	-7.80905	dSet2	RD vs CWD
GLRX3	-3.61204	dSet2	SD vs CWD
C7H19orf70	-3.15759	dSet2	RD vs CWD
C7H19orf70	-2.03456	dSet2	SD vs CWD
COX6B1	-1.09059	dSet2	RD vs CWD
COX6B1	-13.3289	dSet2	SD vs CWD
RPS20	-11.3156	dSet2	RD vs CWD
RPS20	-3.75545	dSet2	SD vs CWD
NFKBIL1	-1.82866	dSet2	RD vs CWD
NFKBIL1	-2.03798	dSet2	SD vs CWD
PSMB7	-2.39891	dSet2	RD vs CWD
PSMB7	-4.12765	dSet2	SD vs CWD
FOXO4	-11.121	dSet2	RD vs CWD
FOXO4	-10.6108	dSet2	SD vs CWD
NME7	-12.0508	dSet2	RD vs CWD
NME7	-1.30664	dSet2	SD vs CWD
BOLA-DMB	-5.69476	dSet2	RD vs CWD
BOLA-DMB	-10.5219	dSet2	SD vs CWD
FBXW5	-1.22502	dSet2	RD vs CWD
FBXW5	-2.8592	dSet2	SD vs CWD
NR4A1	-10.1903	dSet2	RD vs CWD
NR4A1	-4.0611	dSet2	SD vs CWD
PRPF31	-1.98206	dSet2	RD vs CWD
PRPF31	-2.57729	dSet2	SD vs CWD
DOK3	-5.51738	dSet2	RD vs CWD
DOK3	-6.06749	dSet2	SD vs CWD
ATP6V0C	-14.6869	dSet2	RD vs CWD
ATP6V0C	-11.023	dSet2	SD vs CWD
ELAC1	-1.65066	dSet2	RD vs CWD
ELAC1	-1.29104	dSet2	SD vs CWD
CORO1A	-13.2545	dSet2	RD vs CWD
CORO1A	-12.7546	dSet2	SD vs CWD
PPP2R2A	-5.94637	dSet2	RD vs CWD
PPP2R2A	-1.87319	dSet2	SD vs CWD
EMP3	-2.88126	dSet2	RD vs CWD
[truncated: 806 more rows]
