# Supplementary material for: Cross-Species Analysis Reveals Co-Expressed Genes Regulating Antler Development in Cervidae
Source: Front Genet. 2022 May 18;13:878078. doi: 10.3389/fgene.2022.878078 (PMC9157503; doi:10.3389/fgene.2022.878078)
Supplement: Supplementary file 3 [file Table4.XLS]

## Sheet: Sheet0
Categories	Molecular/cellular Annotation	Activation z-score	# Molecules	-log(B-H p-value)	p-value	Molecules
Cellular Movement	Migration of cells	4.018	421	12.5346	2.92e-13	A2M,ABL1,ACKR3,ACVR1,ADA,ADAM8,ADCY3,ADI1,ADIPOR1,AHR,AKAP11,AKIRIN1,ALDOA,ANGPTL2,ANXA2,AP2M1,APPL1,APPL2,AQP1,ARF4,ARF6,ARFGEF2,ARHGAP25,ARHGAP31,ARHGEF12,ARID5B,ARL4C,ARRB1,ARRDC3,ATG12,ATG9A,ATP1B1,ATP5F1A,BAG1,BATF,BCL2L1,BCL6,BMP2,BMPR2,BSG,BTG2,BTK,C1GALT1,C1QTNF6,CALCRL,CAPG,CARMIL1,CASP9,CAST,CAT,CCN3,CCND1,CD302,CD47,CD82,CD99,CD99L2,CDC42,CDCA7L,CDK4,CDKN1A,CEBPA,CEBPB,CERK,CHP2,CHST10…
Cellular Movement	Cell movement	3.895	477	15.3288	4.69e-16	A2M,ABL1,ACKR3,ACVR1,ADA,ADAM8,ADAMTS5,ADCY3,ADI1,ADIPOR1,AHR,AKAP11,AKIRIN1,ALDOA,ANGPTL2,ANXA2,AP2M1,APPL1,APPL2,AQP1,ARF4,ARF6,ARFGEF2,ARHGAP19,ARHGAP25,ARHGAP31,ARHGEF12,ARHGEF17,ARID5B,ARL4C,ARRB1,ARRDC3,ATG12,ATG9A,ATP1B1,ATP5F1A,BAG1,BATF,BCL2L1,BCL6,BMP2,BMPR2,BSG,BTG2,BTK,C1GALT1,C1QTNF6,CALCRL,CAPG,CAPN1,CARMIL1,CASP9,CAST,CAT,CCN3,CCND1,CD302,CD47,CD82,CD99,CD99L2,CDC42,CDC42EP4,CDCA7L…
Organismal Survival	Survival of organism	3.329	149	5.06198	8.67e-06	ABCA3,ABL1,ACSL1,AGPAT2,AHR,AKR1A1,ANGPTL2,AQP1,ARF6,ARRDC4,ATP2C1,BABAM1,BCL2L1,BCL6,BMPR2,CAST,CAVIN3,CCN3,CCND1,CD47,CDKN1A,CEBPA,CEBPB,CLIC4,CLN3,CLPTM1L,CNPY3,CNTN1,CRABP2,CREB1,CSF1,CSF2RB,CTNNB1,CTSC,CXCL12,CYLD,DACT1,DDX3X,DICER1,DNMT1,DUSP1,EFEMP1,EGLN1,EIF4EBP1,ELF4,ELK3,ELP3,EPAS1,EPN1,EWSR1,FADD,FAM168A,FCGR2B,FDXR,FGL2,FURIN,GLS,GNA12,GNAI2,GPX1,GRK2,GRN,HDAC1,HFE,HMGB1,HMOX1,HP,HSP9…
Molecular Transport	Transport of molecule	3.308	310	8.18977	6.46e-09	A2M,ABCB6,ABCB7,ABCD1,ACADS,ACSL1,ADA,ADAR,AHCYL1,ANO10,ANXA2,AP1G1,AP1S2,AP2A2,AP2M1,AP3B1,AP3D1,AP3S2,APPL1,APPL2,AQP1,ARCN1,ARF3,ARF6,ARFGAP1,ARFGEF2,ARHGEF12,ARL2,ARL4D,ARRB1,ARRDC4,ARSB,ATF4,ATG14,ATOX1,ATP1B1,ATP2A3,ATP2B1,ATP2C1,ATP5F1D,ATP5MG,ATP6V0C,ATP6V0D1,ATP6V1E1,ATP8B2,BDH2,BIN1,BMP2,BSG,BTK,C1QTNF2,C1QTNF5,CALCRL,CAND1,CANX,CAPN10,CASP9,CAT,CDC40,CDC42,CDK4,CDKN1A,CEBPB,CERK,CHCHD4…
Cell Death and Survival	Cell survival	2.966	350	21.2636	5.45e-22	A2M,ABCA3,ABCB6,ABL1,ACKR3,ADAR,ADIPOR1,ADNP,AEN,AFAP1L2,AGPS,AHR,ALKBH3,APOD,APPL1,APPL2,ARFGEF2,ARRB1,ATF4,ATG12,ATP2C1,AURKAIP1,BAG1,BANF1,BCL2L1,BCL6,BCL6B,BEX2,BIRC2,BMP2,BMP5,BNIP3,BTG2,BTK,BTRC,BUD31,C1GALT1,CAMK2N1,CAPN1,CASP9,CAT,CCDC117,CCN3,CCND1,CCND3,CD47,CD82,CDC40,CDC42,CDCA7L,CDK4,CDKN1A,CEBPB,CERK,CHCHD6,CHD4,CHP2,CHUK,CLCN7,CLK2,CLK3,CLN3,COPB2,COPS4,CREB1,CRK,CSF1,CSF2RB,CSNK1A…
Post-Translational Modification	Phosphorylation of protein	2.966	144	7.76955	1.7e-08	ABL1,ACVR1,AFAP1L2,AHR,AKAP11,ANXA2,ARRB1,ATG14,BAG1,BMP2,BMPR2,BSG,BTK,CAT,CCND1,CCND3,CD47,CDC42BPB,CDK4,CDKN1A,CDON,CHUK,CIB1,CLK2,CLK3,CLN3,CNTN1,CORO1C,CREB1,CRK,CSF1,CSNK1A1,CSNK2A1,CSNK2A2,CTDSP2,CTDSPL,DAB2,DAPK3,DCN,DDR2,DICER1,DUSP1,DYNLL1,DYRK2,EDIL3,EFNA1,EFNA2,EFNB2,EIF4G3,EPHB3,EPHB4,FASTK,FCGR2B,FGR,FKBP1A,FKBP8,FLNA,FZD1,GALNT2,GRK2,GSK3A,HIP1,HIPK1,HIPK3,HK1,HSF1,HSPA8,IBTK,ICK,I…
Cell-To-Cell Signaling and Interaction	Binding of connective tissue cells	2.942	48	8.24336	5.71e-09	ADNP,ANXA2,BMP2,BTK,CCND1,CDC42,CHAD,CSF1,CXCL12,DCN,EFNA1,EFNB2,HS6ST1,ICAM1,IGF2,IGF2R,IGFBP3,IQGAP1,ITGAM,ITGB1,JAM3,LGALS3BP,LRPAP1,MAPK3,MMP2,MRC2,MYOC,NF2,NSD2,OSTM1,POSTN,PTPN11,PTPRJ,RAF1,RANBP9,RASA1,RELA,ROCK1,ROCK2,RPL22,SDC1,SDC2,SLC4A2,TGFBR3,THBS2,TMEM123,TMOD1,ZYX
Cell Morphology,Cellular Function and Maintenance	Autophagy	2.891	135	17.6478	2.25e-18	ABL1,ACBD5,ACSL1,ARF6,ARSA,ARSB,ATF4,ATG12,ATG14,ATG9A,BCL2L1,BIRC2,BLOC1S1,BMF,BNIP3,BNIP3L,BOK,CALCOCO2,CAPN1,CAPN10,CASP9,CAST,CAT,CCND1,CDKN1A,CEBPB,CHMP3,CHMP4A,CHMP6,CHUK,CLN3,COPZ1,CSNK2A1,CSNK2A2,CTNNB1,CXCL12,DACT1,DAPK3,DCN,DEPTOR,DICER1,DNAJA3,DRAM2,DYNLL1,EEF2,EI24,EIF2B1,EIF4EBP1,EIF4G1,ERO1A,EXOC2,FADD,FKBP1A,FOXK2,GBA,GFER,HDAC1,HDAC10,HGS,HMGB1,HMOX1,HSF1,HSPA8,IFNGR1,IRF3,ITGB4,K…
Embryonic Development,Organismal Development	Growth of embryo	2.838	107	7.67985	2.09e-08	ACVR1,AGO4,AHR,ARPP19,ATF7,BMP2,BMPR2,CASP9,CCND1,CCND3,CDK4,CDKN1A,CDON,CMKLR1,CTNNB1,CXCL12,CXCL14,DBN1,DDX3X,DICER1,DLD,DLL1,DNMT1,EGLN1,EHMT2,ELOA,EPAS1,EPN1,FLII,FURIN,FXR2,GNA12,GRK2,GRN,HDAC1,HMGB1,HSP90B1,ID3,IGF2,IGFBP3,IGFBP5,IL11RA,IL6ST,IRS1,ITGB1,KAT2A,KCTD11,KDR,KIT,KITLG,KLF4,LDB1,LGALS1,LIMS1,LPAR1,MAX,MFN2,MGAT1,MYOC,NCL,NDN,NELFB,NF1,NUMB,OSR1,PAFAH1B1,PCYT1A,PDPK1,POMT1,PRRX1,P…
Cellular Assembly and Organization,Cellular Function and Maintenance	Organization of cytoplasm	2.837	318	10.7986	1.59e-11	A2M,ABCD1,ABL1,ADCY3,ADI1,ADNP,AHR,AKAP11,AKIRIN1,ALDOA,AP1G1,APPL2,AQP1,ARF6,ARFGEF2,ARHGAP17,ARHGAP25,ARHGAP6,ARHGEF17,ARL2,ARRB1,ARSA,ARSB,ATL2,ATP2B1,ATP2C1,ATXN10,ATXN3,BCL6,BCL6B,BIN1,BMP2,BNIP3,BOC,BSG,BTG2,BTK,C1QA,CAMSAP2,CANX,CAPG,CAPN10,CAPN6,CAPRIN1,CARMIL1,CAST,CAV2,CAVIN3,CCDC47,CCDC8,CCN3,CD47,CD82,CD99,CDC42,CDC42BPB,CDC42EP4,CDK2AP2,CDKN1A,CEBPA,CETN2,CHAMP1,CHUK,CIB1,CLN3,CLUH,C…
Tissue Morphology	Quantity of cells	2.826	328	4.76447	1.72e-05	A2M,ABCA3,ABL1,ACKR3,ADA,ADAM8,ADNP,AHR,AKR1A1,ANGPTL2,AP1G1,AP3B1,APOD,AQP1,ARF6,ARID5B,ARSB,ATF4,ATP2C1,ATXN3,B4GALT2,BATF,BCL2L1,BCL6,BCL6B,BIRC2,BMF,BMP2,BMPR2,BNIP3L,BOC,BSCL2,BSG,BTK,C1GALT1,C1QA,C1QTNF6,CALCRL,CANX,CAPN1,CASP9,CAT,CAV2,CCND1,CCND3,CD302,CD47,CD83,CDC42,CDK4,CDKN1A,CEBPA,CEBPB,CERK,CFP,CHUK,CIB1,CLCN7,CLEC4G,CLIC4,CLN3,CMKLR1,COPRS,CORO1A,CREB1,CREB3L2,CRY2,CSF1,CSF2RB,CTDN…
Cell Morphology,Cellular Function and Maintenance	Autophagy of cells	2.825	120	16.51	3.09e-17	ABL1,ARSA,ARSB,ATF4,ATG12,ATG14,ATG9A,BCL2L1,BIRC2,BMF,BNIP3,BNIP3L,BOK,CALCOCO2,CAPN1,CAST,CAT,CCND1,CDKN1A,CEBPB,CHMP3,CHMP4A,CHMP6,CHUK,CLN3,COPZ1,CSNK2A1,CSNK2A2,CXCL12,DACT1,DAPK3,DCN,DEPTOR,DICER1,DNAJA3,DRAM2,DYNLL1,EEF2,EI24,EIF2B1,EIF4EBP1,EIF4G1,ERO1A,EXOC2,FADD,FKBP1A,FOXK2,GBA,HDAC10,HGS,HMGB1,HMOX1,HSF1,IFNGR1,IRF3,ITGB4,KDR,KEAP1,LAMP2,LARS1,MAP2K2,MFN2,MYD88,NACC1,NAMPT,NPC1,NRBP2,…
Cellular Assembly and Organization,Cellular Function and Maintenance	Organization of cytoskeleton	2.784	277	7.62342	2.38e-08	A2M,ABL1,ADCY3,ADI1,ADNP,AHR,AKAP11,AKIRIN1,ALDOA,AP1G1,APPL2,AQP1,ARF6,ARHGAP17,ARHGAP25,ARHGAP6,ARHGEF17,ARL2,ARRB1,ARSA,ARSB,ATP2B1,ATP2C1,ATXN10,ATXN3,BCL6,BCL6B,BIN1,BMP2,BOC,BSG,BTG2,BTK,C1QA,CAMSAP2,CANX,CAPG,CAPN10,CAPN6,CAPRIN1,CARMIL1,CAST,CAVIN3,CCDC8,CCN3,CD47,CD82,CD99,CDC42,CDC42BPB,CDC42EP4,CDK2AP2,CDKN1A,CETN2,CHAMP1,CHUK,CIB1,CLN3,CNP,CNTN1,COPB2,CORO1A,CORO1B,CORO1C,CORO2B,CREB1…
Gene Expression	Transactivation	2.749	130	11.0825	8.27e-12	ABL1,ACVR1,ADAMTS5,ADAR,AFAP1L2,AHR,API5,APPL1,ARHGEF12,ARRB1,ATF7,ATOX1,BAG1,BATF,BCL6,BEX2,BMP2,BMPR2,BTRC,CCND1,CCND3,CDC42,CDCA4,CEBPA,CEBPB,CHD4,CHUK,CIAO1,CILP,CREB1,CTNNB1,DAB2,DHX9,EGR1,EPAS1,EWSR1,FABP4,FABP5,FOXO4,FZD2,GADD45G,GAPDH,GLRX3,GNB2,GSK3A,GTF2F1,HBP1,HDAC1,HMGB1,HSF1,HTATIP2,ID3,IGFBP4,IGFBP5,ILF3,IRAK1,IRF3,IRF9,JAZF1,JUNB,JUND,KAT2A,KAT2B,KCTD11,KHDRBS1,KLF4,KLF5,LGALS1,LMO…
Organismal Development	Growth of organism	2.706	177	9.60033	2.51e-10	ACVR1,ADAR,ADNP,AGO4,AHR,AQP1,ARCN1,ARID5B,ARPP19,ATF7,ATOX1,ATP6V0C,BCL2L1,BMP2,BMPR2,CASP9,CCND1,CCND3,CDC42,CDK4,CDKN1A,CDON,CLIC4,CMKLR1,CREB1,CSF1,CTNNB1,CXCL12,CXCL14,DBN1,DDX3X,DICER1,DLD,DLL1,DNMT1,EFNB2,EGLN1,EHMT2,EIF3E,EIF4EBP1,ELOA,EPAS1,EPN1,EXT2,FKBP8,FLII,FURIN,FXR2,GALNT3,GNA12,GRK2,GRN,HDAC1,HIP1,HMGB1,HMOX1,HSF1,HSP90B1,ID3,IFNAR1,IFNGR1,IGF2,IGF2R,IGFBP3,IGFBP4,IGFBP5,IL11RA,IL…
Gene Expression	Transactivation of RNA	2.696	127	12.1574	6.96e-13	ABL1,ACVR1,ADAMTS5,ADAR,AFAP1L2,AHR,API5,APPL1,ARHGEF12,ARRB1,ATF7,ATOX1,BAG1,BATF,BCL6,BEX2,BMP2,BMPR2,BTRC,CCND1,CCND3,CDC42,CDCA4,CEBPA,CEBPB,CHD4,CHUK,CIAO1,CILP,CREB1,CTNNB1,DAB2,DHX9,EGR1,EPAS1,EWSR1,FABP4,FABP5,FOXO4,FZD2,GADD45G,GAPDH,GLRX3,GNB2,GSK3A,GTF2F1,HBP1,HDAC1,HMGB1,HSF1,HTATIP2,ID3,IGFBP4,IGFBP5,ILF3,IRAK1,IRF3,IRF9,JAZF1,JUNB,JUND,KAT2A,KAT2B,KCTD11,KHDRBS1,KLF4,KLF5,LGALS1,LMO…
Cell Death and Survival	Cell viability of tumor cell lines	2.661	232	17.3215	4.77e-18	ABCB6,ABL1,ACKR3,ADIPOR1,ADNP,AEN,AGPS,AHR,ALKBH3,ARFGEF2,ARRB1,ATP2C1,AURKAIP1,BAG1,BCL2L1,BCL6,BCL6B,BEX2,BIRC2,BMP2,BMP5,BNIP3,BTG2,BTK,BTRC,BUD31,C1GALT1,CAMK2N1,CAPN1,CASP9,CAT,CCDC117,CCN3,CCND1,CCND3,CD82,CDKN1A,CEBPB,CERK,CHCHD6,CLCN7,CLK3,CLN3,COPB2,COPS4,CREB1,CRK,CSNK1A1,CSNK2A1,CTDSPL,CTNNB1,CXCL12,DAPK3,DHX8,DHX9,DPP3,DUSP1,DUSP7,EEF2,EFNA2,EGLN1,EGR1,EHMT2,EIF3E,EIF4E,EIF4G1,ENO1,EP…
Cellular Development,Cellular Growth and Proliferation,Hematological System Development and Function,Hematopoiesis,Lymphoid Tissue Structure and Development,Tissue Development	Leukopoiesis	2.654	156	4.80688	1.56e-05	ABL1,ADA,AHR,AP3B1,AP3D1,ARID5B,ARRB1,BATF,BCL2L1,BCL6,BMP2,BSG,BTK,C1QC,CAST,CCND1,CCND3,CD47,CD83,CDC42,CDKN1A,CEBPA,CEBPB,CFP,CHD4,CHUK,CREB1,CRK,CSF1,CSF2RB,CSNK2A1,CTNNB1,CUL4A,CXCL12,CYLD,DEF6,DEK,DICER1,DLL1,DNAJA3,DNAJB1,DNMT1,EFNA1,EFNB2,EGR1,EIF4E,ELF4,EMP1,FADD,FCGR2B,FKBP1A,FURIN,GADD45G,GIT2,HDAC1,HMGB1,HSF1,HSP90B1,HSPD1,ICAM1,ID3,IFNAR1,IFNGR1,IGF2,IGF2R,IGFBP3,IL10RB,IL11RA,IL13RA…
Cellular Development,Cellular Growth and Proliferation	Proliferation of lung cancer cell lines	2.619	68	5.61798	2.41e-06	AASDHPPT,ANXA2,API5,ARL4C,BCL2L1,BIRC2,CASP9,CCND1,CDCA4,CDK4,CDKN1A,CEBPA,COPB2,CREB1,CXCL12,DDR2,DDX3X,DEGS1,DESI2,DNAJA3,DNMT1,EHMT2,EIF4E,EMP1,EPAS1,FNTA,GAPDH,GLS,GRN,HK1,HMOX1,HNRNPA2B1,IGF2,IGFBP3,ING1,IRS1,ITGB1,KAT2A,KEAP1,KIT,KITLG,LOX,MAP2K7,NOTCH3,NUMB,OTUB1,PDGFC,PDP1,PGRMC1,PTAFR,PTGS2,PTN,PTPN11,RAF1,RALBP1,RANBP9,RASSF5,RELA,RHOBTB2,ROR1,RPS14,RXRA,STMN1,TAB2,TBXAS1,THBS2,TRAF6,YW…
Cell Morphology,Cellular Assembly and Organization,Cellular Function and Maintenance	Formation of cellular protrusions	2.613	176	4.46344	3.44e-05	A2M,ABL1,ADCY3,AHR,AKIRIN1,APPL2,AQP1,ARF6,ARRB1,ATXN10,BMP2,BOC,BSG,BTG2,BTK,CAMSAP2,CAPG,CAPRIN1,CARMIL1,CAST,CCN3,CD47,CD82,CDC42,CDC42BPB,CDC42EP4,CDKN1A,CETN2,CNP,CNTN1,CREB1,CRK,CSF1,CSNK2A2,CTNNB1,CXCL12,CYFIP1,DACT1,DBN1,DICER1,DNMBP,EFNA1,EFNA2,EFNB2,EGR1,EHD1,EIF4E,EIF4EBP1,EIF4G3,ELMO1,EPHB3,EPS15,EPS8,EXOC5,FARP1,FCGR2B,FGR,FLNA,FSCN1,GFRA1,GNA12,GRN,HDGFL3,HMGB1,HPRT1,ICK,IFT172,IL11…
Gene Expression	Transcription of DNA	2.613	288	7.29585	5.06e-08	ABHD14B,ABL1,ACVR1,AFAP1L2,AHCTF1,AHR,ALX1,ARF4,ARID5B,ARRB1,ASCC2,ATF4,ATF7,ATF7IP,BACH1,BAG1,BATF,BCL6,BCL6B,BMP2,BMP5,BMPR2,BTF3,BTG2,BTRC,CAMTA2,CAND1,CAVIN2,CBX3,CCAR2,CCDC85B,CCND1,CCND3,CCPG1,CDC5L,CDON,CEBPA,CEBPB,CHCHD2,CHD4,CHMP1A,CHP2,CHUK,CIAO1,COQ7,CRABP2,CREB1,CREB3L2,CREBL2,CREBRF,CRK,CRLF3,CRY2,CTNNB1,CUL3,CYS1,DAB2,DACT1,DCN,DDX3X,DEK,DHX9,DICER1,DLL1,DNAJA3,DNMT1,E4F1,EFEMP1,EFN…
Cellular Movement,Skeletal and Muscular System Development and Function	Migration of muscle cells	2.598	47	8.31785	4.81e-09	ACKR3,BMP2,BMPR2,CALCRL,CCN3,CCND1,CD47,CDK4,CLIC4,DUSP1,EGR1,FOXO4,FURIN,GRK2,HMGB1,HMOX1,IGFBP4,IGFBP5,IL6ST,ITGAM,ITGB1,ITGB1BP1,KDR,LPAR1,MAPK3,NAMPT,NEO1,PARVA,PLA2G4A,PLEKHO1,POSTN,PTGS2,RAPGEF3,ROCK1,S100A4,S1PR2,SNAP23,SRF,TEK,TFPI2,THBS1,THBS4,TIMP1,TLR4,TPT1,TXN,TYK2
Cellular Movement,Skeletal and Muscular System Development and Function	Migration of smooth muscle cells	2.493	43	8.01412	9.68e-09	ACKR3,BMP2,BMPR2,CALCRL,CCN3,CCND1,CD47,CDK4,CLIC4,DUSP1,EGR1,FOXO4,GRK2,HMGB1,HMOX1,IGFBP4,IGFBP5,IL6ST,ITGAM,ITGB1,KDR,LPAR1,MAPK3,NAMPT,NEO1,PARVA,PLA2G4A,POSTN,PTGS2,RAPGEF3,ROCK1,S100A4,S1PR2,SNAP23,SRF,TEK,TFPI2,THBS1,TIMP1,TLR4,TPT1,TXN,TYK2
Cell Death and Survival	Cell viability	2.484	324	17.9706	1.07e-18	A2M,ABCB6,ABL1,ACKR3,ADAR,ADIPOR1,ADNP,AEN,AFAP1L2,AGPS,AHR,ALKBH3,APOD,APPL1,APPL2,ARFGEF2,ARRB1,ATG12,ATP2C1,AURKAIP1,BAG1,BCL2L1,BCL6,BCL6B,BEX2,BIRC2,BMP2,BMP5,BNIP3,BTG2,BTK,BTRC,BUD31,C1GALT1,CAMK2N1,CAPN1,CASP9,CAT,CCDC117,CCN3,CCND1,CCND3,CD47,CD82,CDC40,CDC42,CDKN1A,CEBPB,CERK,CHCHD6,CHD4,CHP2,CHUK,CLCN7,CLK3,CLN3,COPB2,COPS4,CREB1,CRK,CSF1,CSF2RB,CSNK1A1,CSNK2A1,CTDSPL,CTNNB1,CUL3,CXCL1…
Connective Tissue Development and Function,Tissue Development	Growth of connective tissue	2.421	144	8.41794	3.82e-09	ABL1,ADAR,ADIPOR1,AHR,AKR1A1,ANXA2,AQP1,ARHGEF12,ATF4,ATIC,BATF,BCL2L1,BMP2,BTK,BTRC,CCDC80,CCN3,CCND1,CCND3,CCNG2,CD83,CDC42,CDK4,CDKN1A,CEBPA,CEBPB,CHUK,CIB1,CIRBP,CREB1,CREB3L2,CRK,CSF1,CSNK1A1,CTNNB1,CXCL12,DCN,DDR2,DHX9,DICER1,DUSP1,EFNA1,EFNB2,EIF4EBP1,ERO1A,EWSR1,FADD,FLII,FNDC3B,FOXO4,GNAI2,GPI,GRK2,GRN,HDGFL2,HGS,HINT1,HMOX1,HNRNPA2B1,HS6ST1,HSPA1A/HSPA1B,IFI30,IFNAR1,IGF2,IGFBP3,IGFBP4,…
Cellular Assembly and Organization,Cellular Function and Maintenance	Microtubule dynamics	2.4	233	6.09313	8.07e-07	A2M,ABL1,ADCY3,ADI1,ADNP,AHR,AKAP11,AKIRIN1,AP1G1,APPL2,AQP1,ARF6,ARL2,ARRB1,ARSA,ARSB,ATP2B1,ATP2C1,ATXN10,ATXN3,BCL6B,BMP2,BOC,BSG,BTG2,BTK,C1QA,CAMSAP2,CANX,CAPG,CAPRIN1,CARMIL1,CAST,CCDC8,CCN3,CD47,CD82,CDC42,CDC42BPB,CDC42EP4,CDK2AP2,CDKN1A,CETN2,CHAMP1,CHUK,CIB1,CNP,CNTN1,COPB2,CORO1A,CREB1,CRIPT,CRK,CSF1,CSNK2A2,CTNNB1,CXCL12,CYFIP1,CYLD,DACT1,DBN1,DICER1,DNMBP,DYNLL1,EFNA1,EFNA2,EFNB2,EGR…
Cellular Movement	Migration of tumor cell lines	2.366	179	6.54516	2.85e-07	A2M,ACKR3,ACVR1,AHR,AKAP11,ANXA2,AP2M1,ARF6,ARL4C,ARRB1,ARRDC3,BAG1,BCL2L1,BMP2,BMPR2,BSG,C1GALT1,CAT,CCN3,CCND1,CD47,CD82,CD99,CDC42,CDCA7L,CDKN1A,CEBPA,CEBPB,CHP2,CHST10,CPNE3,CRK,CSF1,CSNK2A1,CST6,CTNNAL1,CTNNB1,CTSH,CUL4A,CXCL12,DAB2,DCN,DDR2,DEF6,DNAJA3,DNMT1,EFEMP1,EGR1,EHMT2,EIF4E,EIF4EBP1,ELMO1,EMP1,EPHB3,FBLIM1,FBLN2,FLNA,FMNL3,FSCN1,FURIN,GALNT2,GNA12,GPI,GRN,HDAC1,HDAC10,HMGCR,HMOX1,HN…
Cellular Movement	Cell movement of sarcoma cell lines	2.295	30	5.08991	8.13e-06	AKAP11,AP2M1,CAT,CCN3,CD99,CDC42,CXCL12,DAB2,EIF4E,EPS8,FBLIM1,FLNA,GPI,IGF2,ITGB1,KITLG,LIFR,MCAM,PARVA,PLAAT3,PTN,RAB5B,RAF1,RASA1,S100A11,SDC1,SDC2,SEPTIN9,SLC9A3R1,STMN1
Cell Morphology,Cellular Assembly and Organization,Cellular Function and Maintenance	Reorganization of cytoskeleton	2.294	44	5.36151	4.35e-06	ABL1,ADNP,ARF6,ARRB1,ATP2C1,CAPN10,CD47,CD99,CDC42,CNP,CSF1,CXCL12,EFNA1,EPS8,FLNA,GRK2,HBP1,HMGB1,ICAM1,KIT,KITLG,MARCKS,MSN,NF1,PACSIN2,PIP5K1A,PLS3,PTPN11,RAB8A,RAPGEF3,RASSF5,RDX,RNF5,ROCK1,ROCK2,RPS6,S1PR2,SDC2,SEMA3D,SRF,SUN2,SYK,TPM1,UBQLN1
Cell-To-Cell Signaling and Interaction	Adhesion of connective tissue cells	2.294	41	6.42481	3.76e-07	ADNP,ANXA2,BMP2,BTK,CCND1,CDC42,CHAD,CSF1,CXCL12,EFNA1,EFNB2,ICAM1,IGF2,IGF2R,IQGAP1,ITGAM,ITGB1,LRPAP1,MAPK3,MMP2,MYOC,NF2,NSD2,OSTM1,POSTN,PTPN11,PTPRJ,RAF1,RANBP9,RASA1,RELA,ROCK1,ROCK2,RPL22,SDC2,SLC4A2,TGFBR3,THBS2,TMEM123,TMOD1,ZYX
Cellular Function and Maintenance	Internalization by tumor cell lines	2.29	32	4.59346	2.55e-05	AP2M1,ARRB1,ATP6V0C,ATP6V0D1,ATP6V1E1,CD47,CDC40,CDC5L,CXCL12,DAB2,DEF6,EPS15,FCGR2B,HMOX1,ITGAM,ITGB1,NAA60,PELI1,PKN2,PLA2G4A,PSMD4,RACK1,RAPGEF3,RHOG,RRAS2,SART1,SF3B3,SH3KBP1,SHARPIN,SLC9A3R1,TNFSF12,TYROBP
Cellular Movement	Cell movement of muscle cells	2.268	56	10.8539	1.4e-11	A2M,ACKR3,BMP2,BMPR2,CALCRL,CCN3,CCND1,CD47,CDC42,CDK4,CLIC4,CREB1,CSF1,DUSP1,EFNA1,EGR1,FOXO4,FURIN,GRK2,HMGB1,HMOX1,IGFBP4,IGFBP5,IL6ST,ITGAM,ITGB1,ITGB1BP1,KDR,LOX,LPAR1,MAPK3,MMP2,NAMPT,NEO1,PARVA,PLA2G4A,PLEKHO1,POSTN,PTGS2,PTPN11,RAPGEF3,ROCK1,S100A4,S1PR2,SMAD3,SNAP23,SRF,TEK,TFPI2,THBS1,THBS4,TIMP1,TLR4,TPT1,TXN,TYK2
Cellular Growth and Proliferation,Connective Tissue Development and Function,Tissue Development	Proliferation of connective tissue cells	2.253	130	7.45469	3.51e-08	ABL1,ADAR,ADIPOR1,AHR,AKR1A1,ANXA2,AQP1,ARHGEF12,ATF4,ATIC,BCL2L1,BMP2,BTRC,CCDC80,CCN3,CCND1,CCND3,CCNG2,CDC42,CDK4,CDKN1A,CEBPA,CEBPB,CHUK,CIB1,CIRBP,CREB1,CREB3L2,CRK,CSF1,CTNNB1,CXCL12,DCN,DDR2,DHX9,DICER1,DUSP1,EFNA1,EFNB2,EIF4EBP1,ERO1A,EWSR1,FADD,FLII,FNDC3B,FOXO4,GNAI2,GPI,GRK2,GRN,HDGFL2,HGS,HINT1,HMOX1,HS6ST1,HSPA1A/HSPA1B,IFI30,IFNAR1,IGF2,IGFBP3,IGFBP4,IGFBP5,IL34,IL6ST,IRS1,ITGB1,JUN…
Embryonic Development,Organismal Development	Development of head	2.21	195	5.12784	7.45e-06	ABCB6,ABL1,ACVR1,ADCY3,AGPAT3,ALDH1A1,ALX1,AP1S2,AQP1,ARHGEF12,ARID5B,ARSB,ATF4,ATP1B1,B4GALT2,BCL2L1,BMP2,BMP5,BSG,BTG2,C1QTNF5,CASP9,CCND1,CDCA7L,CDK4,CDKN1A,CDON,CEBPA,CHUK,CLDN5,CLIC4,CLN3,CNTN1,CREB1,CRISPLD2,CRK,CSF1,CSNK2A1,CTNNB1,CTNS,CXCL12,CXCL14,CYS1,DCN,DICER1,DLL1,DPCD,EFEMP1,EFNA1,EFNA2,EGLN1,EGR1,ELK3,EPHB3,FCGR2B,FKBP8,FMOD,FNDC3B,FYCO1,FZD1,FZD2,GNPAT,GRN,HDAC1,HIP1,HIPK1,HPRT1,H…
Cellular Development,Connective Tissue Development and Function,Tissue Development	Differentiation of bone cells	2.193	86	6.98716	1.03e-07	ABL1,ACVR1,ADAM8,ADAR,AHR,ATF4,BCL6,BMP2,BMPR2,BTK,CCN3,CD47,CEBPA,CEBPB,CHUK,CLIC1,CREB1,CRK,CSF1,CTNNB1,DDR2,DEF6,DICER1,DYNLL1,EFNA2,EFNB2,ELF4,EPHB4,FBLIM1,FCGR2B,FNDC3B,FSTL3,GLO1,ID3,IFITM1,IFNGR1,IGF2,IGFBP3,IGFBP5,IL6ST,IRS1,JUNB,JUND,KLF4,LGR4,LOX,LPAR1,MAFB,MAP2K7,MAP3K14,MAPK3,MEF2D,MYD88,MYOC,NAMPT,NF1,OSTM1,PIN1,POSTN,PPP1CA,PRRX2,PSEN1,PTGS2,PTN,RAPGEF3,SFRP2,SFRP4,SHARPIN,SKI,SMAD3…
Cellular Development,Connective Tissue Development and Function,Tissue Development	Differentiation of bone	2.172	88	7.41567	3.84e-08	ABL1,ACVR1,ADAM8,ADAR,AHR,ATF4,BCL6,BMP2,BMPR2,BTK,CCN3,CD47,CEBPA,CEBPB,CHUK,CLIC1,CREB1,CRK,CSF1,CTNNB1,DDR2,DEF6,DICER1,DYNLL1,EFNA2,EFNB2,ELF4,EPHB4,FBLIM1,FCGR2B,FNDC3B,FSTL3,GLO1,ID3,IFITM1,IFNGR1,IGF2,IGFBP3,IGFBP5,IL6ST,IRS1,JUNB,JUND,KITLG,KLF4,KLF5,LGR4,LOX,LPAR1,MAFB,MAP2K7,MAP3K14,MAPK3,MEF2D,MYD88,MYOC,NAMPT,NF1,OSTM1,PIN1,POSTN,PPP1CA,PRRX2,PSEN1,PTGS2,PTN,RAPGEF3,SFRP2,SFRP4,SHARPI…
Cellular Function and Maintenance	Engulfment of cells	2.159	128	12.4572	3.49e-13	ABL1,ADAMTS5,AHSA1,AP2A2,AP2M1,APPL2,ARF6,ARFGAP1,ARRB1,ATP6V0C,ATP6V0D1,ATP6V1E1,BIN1,BTK,C1QA,CAPG,CAT,CD302,CD47,CDC40,CDC42,CDC5L,CEBPB,CERK,CERS2,CLEC4G,CLIC4,CLN3,COLEC12,COQ7,CORO1A,CORO1C,CRK,CSF1,CSF2RB,CTNNB1,CXCL12,CYFIP1,DAB2,DDX3X,DEF6,DLL1,EGR1,EHD1,ELMO1,EPN1,EPS15,EPS8,FCGR2B,FGR,FLNA,GLRX,GNAI2,GRN,HGS,HIP1,HMGB1,HMOX1,HP,HSPA8,HYOU1,ICAM1,IFNAR1,IQGAP1,IRF3,ITGAM,ITGB1,JUNB,KITL…
Cell Morphology,Renal and Urological System Development and Function	Shape change of kidney cell lines	2.138	19	5.39903	3.99e-06	ANXA2,AQP1,ARF6,ARHGAP31,CRK,DAB2,EFNA1,EPHB3,EXOC5,FLNA,ITGAM,ITGB1,NF2,PTN,RAF1,RND3,S1PR2,SDC1,THBS1
Cellular Function and Maintenance	Cellular homeostasis	2.138	344	14.7258	1.88e-15	A2M,ABCB7,ABL1,ACBD5,ACSL1,ADA,ADIPOR1,AGPAT2,AHR,ALDOA,AMPD3,ANXA2,AP2A2,AP3B1,AP3D1,APPL2,AQP1,ARF6,ARRB1,ARSA,ARSB,ATF4,ATG12,ATG14,ATG9A,ATOX1,ATP1B1,ATP2B1,ATP2C1,ATP6V0D1,ATXN3,BACE2,BATF,BCAT2,BCL2L1,BCL6,BCO2,BDH2,BIRC2,BLOC1S1,BMF,BMP2,BMPR2,BNIP3,BNIP3L,BOK,BSCL2,BSG,BTK,C7,CALCOCO2,CAND1,CAPN1,CAPN10,CASP9,CAST,CAT,CCDC47,CCND1,CD47,CD83,CDKN1A,CEBPA,CEBPB,CERS5,CHD4,CHMP3,CHMP4A,CHMP6…
Cellular Assembly and Organization,Cellular Function and Maintenance	Formation of vesicles	2.132	52	13.0223	9.5e-14	ABCA3,ANXA2,AP2A2,ARF3,ARF6,ARFGAP1,ARFGEF2,ATG12,ATG14,ATG9A,BIN1,BNIP3,CASP9,CAST,CAV2,CHMP3,CHMP4A,CHMP6,CHUK,CSF1,CTNNB1,DICER1,DNAJA3,EPS15,FLNA,HDAC1,HGS,HIP1,IQGAP1,KIT,KITLG,MARCKS,MYH10,NDUFAB1,NSF,ROCK1,ROCK2,SNAP23,SNF8,SNX3,STAM,STK38,TIA1,TLR4,TMBIM6,TMED10,TSG101,ULK1,UVRAG,VPS25,VPS28,VPS4B
Cell-mediated Immune Response,Cellular Function and Maintenance,Hematological System Development and Function	T cell homeostasis	2.12	108	4.86328	1.37e-05	ABL1,ADA,AHR,AP3B1,AP3D1,ARRB1,BATF,BCL6,BMF,BMP2,BSG,BTK,CCND1,CD83,CDKN1A,CEBPA,CEBPB,CHD4,CHUK,CORO1A,CREB1,CSNK2A1,CTNNB1,CXCL12,CYLD,DEF6,DICER1,DLL1,DNAJA3,DNAJB1,DNMT1,EFNA1,EFNB2,EGR1,ELF4,FADD,FCGR2B,FKBP1A,FURIN,GADD45G,HDAC1,HMGB1,HSP90B1,HSPD1,ICAM1,ID3,IFNAR1,IFNGR1,IGF2,IGF2R,IGFBP3,IL27RA,IL6ST,IRAK1,IRF3,ITCH,JUNB,KAT2A,KDR,KIT,KITLG,KLF4,LGALS1,LRRC8A,LTB,LTBP1,MAFB,MAP3K14,MAPK3…
Cellular Movement	Cell movement of tumor cell lines	2.1	222	9.61798	2.41e-10	A2M,ABL1,ACKR3,ACVR1,ADAMTS5,AHR,AKAP11,ANXA2,AP2M1,ARF6,ARFGEF2,ARL4C,ARRB1,ARRDC3,BAG1,BCL2L1,BMP2,BMPR2,BSG,C1GALT1,CAPN1,CAT,CCN3,CCND1,CD47,CD82,CD99,CDC42,CDCA7L,CDKN1A,CEBPA,CEBPB,CHP2,CHST10,CLIC1,CLIC4,CPNE3,CRK,CSF1,CSNK2A1,CST6,CTNNAL1,CTNNB1,CTSH,CUL4A,CXCL12,CXCL14,DAB2,DCN,DDR2,DEF6,DNAJA3,DNMT1,EFEMP1,EFNA1,EGR1,EHMT2,EIF4E,EIF4EBP1,ELMO1,EMP1,EPHB3,EPS8,FADD,FBLIM1,FBLN2,FLNA,FMNL…
Gene Expression	Activation of DNA endogenous promoter	2.097	220	4.60206	2.5e-05	ABHD14B,ABL1,ACVR1,AHR,ALX1,ARF4,ARID5B,ARRB1,ATF4,ATF7,ATF7IP,BACH1,BAG1,BATF,BCL6,BCL6B,BMP2,BMP5,BMPR2,BTF3,BTG2,CAMTA2,CAVIN2,CCND1,CCND3,CCPG1,CDC5L,CDON,CEBPA,CEBPB,CHCHD2,CHD4,CHP2,CHUK,CIAO1,COQ7,CREB1,CREB3L2,CREBRF,CRK,CRLF3,CRY2,CTNNB1,CUL3,CYS1,DACT1,DCN,DDX3X,DEK,DHX9,DICER1,DLL1,DNAJA3,DNMT1,E4F1,EFNA1,EGLN1,EGR1,EHMT2,ELF2,ELF4,ELK3,ELOA,ELP3,ENO1,EPAS1,ERCC3,FADD,FOXK2,FOXO4,FSTL3…
Cellular Assembly and Organization	Organization of organelle	2.086	129	6.45593	3.5e-07	ABCD1,ABL1,ADNP,ALDOA,ANXA2,ARF4,ARF6,ARFGEF2,ARHGAP17,ARHGAP25,ARHGAP6,ARSB,ATL2,BIN1,BNIP3,BOC,C1QA,CAPN10,CARMIL1,CAV2,CCDC47,CDC42,CDK2AP2,CEBPA,CENPV,CHMP1A,CHMP4A,CHMP6,CIB1,CLN3,CLUH,CNP,CORO1A,CORO1B,CRIPT,CSNK1A1,CTDNEP1,CTNNB1,DACT1,DBN1,DCN,DDR2,DNAJA3,EFEMP2,EPAS1,EPS15,FBLIM1,FKBP1A,FLNA,GAPDH,GBA,GPI,GRN,HDAC1,HDAC11,HMGCL,HPS1,HSD17B10,IFT172,ITGB1,ITGB4,KATNA1,KLHL24,LOX,MBTPS1,ME…
Cellular Movement	Migration of sarcoma cell lines	2.078	25	4.55596	2.78e-05	AKAP11,AP2M1,CAT,CCN3,CD99,CDC42,DAB2,EIF4E,FBLIM1,FLNA,IGF2,ITGB1,KITLG,MCAM,PARVA,PLAAT3,RAB5B,RAF1,RASA1,S100A11,SDC1,SDC2,SEPTIN9,SLC9A3R1,STMN1
Cellular Movement,Skeletal and Muscular System Development and Function	Cell movement of smooth muscle cells	2.07	51	10.4724	3.37e-11	A2M,ACKR3,BMP2,BMPR2,CALCRL,CCN3,CCND1,CD47,CDC42,CDK4,CLIC4,CREB1,CSF1,DUSP1,EFNA1,EGR1,FOXO4,GRK2,HMGB1,HMOX1,IGFBP4,IGFBP5,IL6ST,ITGAM,ITGB1,KDR,LOX,LPAR1,MAPK3,MMP2,NAMPT,NEO1,PARVA,PLA2G4A,POSTN,PTGS2,PTPN11,RAPGEF3,ROCK1,S100A4,S1PR2,SNAP23,SRF,TEK,TFPI2,THBS1,TIMP1,TLR4,TPT1,TXN,TYK2
Cellular Development,Connective Tissue Development and Function,Tissue Development	Differentiation of connective tissue cells	2.049	141	8.20273	6.27e-09	A2M,ABL1,ACVR1,ADAM8,ADAR,AHR,AP1S2,ARID5B,ATF4,BCL6,BMP2,BMP5,BMPR2,BNIP3,BSCL2,BTK,CAST,CCDC85B,CCN3,CCND1,CCNY,CD47,CDKN1A,CEBPA,CEBPB,CHUK,CLIC1,CMKLR1,COPRS,CREB1,CREB3L2,CREBL2,CRK,CSF1,CTNNB1,DACT1,DDR2,DEF6,DICER1,DNMT1,DYNLL1,EFEMP1,EFNA2,EFNB2,EGLN1,ELF4,EPHB4,ERO1A,FABP3,FABP4,FBLIM1,FCGR2B,FNDC3B,FSTL3,GLO1,GPC4,GPX1,GRN,HDAC1,HMOX1,ID3,IFITM1,IFNGR1,IGF2,IGFBP3,IGFBP5,IL6ST,IRS1,ITGB…
Cell Cycle	Cell cycle progression	2.045	238	14.1931	6.41e-15	ABL1,ABRAXAS2,ACKR3,AFAP1L2,AHR,AKAP8,ANGPTL2,ARPP19,ARRB1,ARSB,BANF1,BCL2L1,BCL6,BEX2,BIRC2,BMP2,BMPR2,BTG2,BTK,BTRC,CAB39,CACUL1,CAMK2N1,CAST,CAV2,CBX3,CCDC8,CCND1,CCND3,CCNG2,CCPG1,CCT4,CDC23,CDC42,CDC5L,CDK19,CDK4,CDKN1A,CEBPA,CEBPB,CHD4,CHMP1A,CHUK,CIRBP,CLK3,COPZ1,COPZ2,CREB1,CRK,CSF1,CSNK1A1,CSNK2A1,CSNK2A2,CTNNB1,CUL3,CXCL12,CXCL14,CYLD,DAPK3,DDR2,DHX9,DICER1,DNMT1,DUSP1,DYNLT3,E4F1,EGR1,…
Cellular Function and Maintenance	Homeostasis of blood cells	2.045	121	5.81816	1.52e-06	ABL1,ADA,AHR,AMPD3,AP3B1,AP3D1,ARRB1,BATF,BCL6,BMF,BMP2,BSG,BTK,CCND1,CD83,CDKN1A,CEBPA,CEBPB,CHD4,CHUK,CORO1A,CREB1,CSF2RB,CSNK2A1,CTNNB1,CXCL12,CYLD,DEF6,DICER1,DLL1,DNAJA3,DNAJB1,DNMT1,EFNA1,EFNB2,EGR1,ELF4,EPAS1,FADD,FCGR2B,FKBP1A,FURIN,GADD45G,GPI,HDAC1,HMGB1,HMOX1,HSP90B1,HSPD1,ICAM1,ID3,IFNAR1,IFNGR1,IGF2,IGF2R,IGFBP3,IL11RA,IL27RA,IL34,IL6ST,IRAK1,IRF3,ITCH,JAM3,JUNB,KAT2A,KDR,KIT,KITLG,K…
Cellular Assembly and Organization,Tissue Development	Formation of fibrils	2.041	14	4.63451	2.32e-05	A2M,FMOD,MMP2,OGN,PCSK1N,PLA2G4A,POSTN,PSTPIP1,PTGS2,RECK,SERPINH1,SSNA1,TGFBR3,YWHAQ
Embryonic Development,Organismal Development	Development of body axis	2.04	204	4.73755	1.83e-05	ABCB6,ABL1,ACVR1,ADCY3,AGPAT3,ALDH1A1,ALX1,AP1S2,AQP1,ARHGEF12,ARID5B,ARSB,ATF4,ATP1B1,B4GALT2,BCL2L1,BMP2,BMP5,BMPR2,BSG,BTG2,C1QTNF5,CASP9,CCND1,CDCA7L,CDK4,CDKN1A,CDON,CEBPA,CHUK,CLDN5,CLIC4,CLN3,CNTN1,CREB1,CRISPLD2,CRK,CSF1,CSNK2A1,CTNNB1,CTNS,CXCL12,CXCL14,CYS1,DACT1,DCN,DICER1,DLL1,DPCD,EFEMP1,EFNA1,EFNA2,EGLN1,EGR1,ELK3,EPHB3,FCGR2B,FKBP8,FMOD,FNDC3B,FURIN,FYCO1,FZD1,FZD2,GNPAT,GRN,HDAC1,…
Cellular Response to Therapeutics	Sensitivity of tumor cell lines	-2.053	38	6.8729	1.34e-07	ALG12,ANXA2,ATP2C1,BCL2L1,CANX,CDKN1A,CUL5,CXCL12,DNMT1,EIF4E,EMC3,EMC4,EWSR1,GOSR2,HNRNPF,KAT2A,KEAP1,MGAT1,MPI,MTHFD2,NRBP2,P4HB,PITPNB,PSMB1,PSMC4,PSMC5,RAB7A,RELA,RER1,RIC8A,SEC63,SUN1,TMX2,TOP1,UCHL3,VPS41,XIAP,XPO6
Developmental Disorder	Growth failure or short stature	-4.074	134	4.67162	2.13e-05	ADAR,AGPS,AHR,AP1G1,AQP1,ARCN1,ARID5B,ATF4,ATF7,ATP2C1,BCL2L1,BCL6,BCL6B,BMP2,BMPR2,BNIP3L,BTBD7,CCDC8,CCND1,CDKN1A,CEBPA,CNPY3,COQ7,CREB3L2,CRIPT,CSF1,DDR2,DDX3X,DLD,DPH3,EFNB2,EGR1,EHMT2,ELOA,FADD,FBXL3,FLNA,GADD45GIP1,GALNT3,GNAI2,GNPAT,GPX1,GRK2,HFE,HIP1,HIPK1,HMOX1,HS6ST1,HSF1,IFNAR1,IFT172,IGF2,IGFBP3,IRS1,ITGA3,ITGB1,KAT2A,KAT2B,KDM2A,L3MBTL2,LAMTOR2,LGR4,LPAR1,LRRC8A,MAPK6,MBTPS1,MCM5,MEC…
Organismal Injury and Abnormalities	Bleeding	-4.405	92	5.46218	3.45e-06	ABCA3,ABL1,ACKR3,ADAR,AIP,ALDH1A1,ANXA2,ARF6,ATF7,ATP2A3,ATP2C1,BIRC2,BMPR2,BTK,C1GALT1,CAPN1,CASP9,CAST,CDK4,CDON,CRK,CSNK2A1,DDX3X,DICER1,DNMT1,EFEMP2,EPAS1,FADD,FCGR2B,FKBP1A,FLNA,GGCX,GRN,ICAM1,ID3,IFNAR1,IFNGR1,IFT172,JAM3,KAT2A,KIT,LOX,LPAR1,MAPK3,MGAT1,MYD88,NDUFS4,NF1,NR2F2,OSR1,PDCD10,PDPK1,PGP,PLA2G4A,PLOD1,PLPP3,POR,PPP3R1,PRDX6,PSEN1,PSMB1,PSMD1,PTGS2,RAB27B,RAF1,RASA1,RASA3,RB1CC1,RE…
Organismal Survival	Organismal death	-7.783	524	23.5346	2.92e-24	ABCA3,ABCB6,ABCB7,ABL1,ACADVL,ACKR3,ACVR1,ADA,ADAR,ADCY3,ADNP,AGPAT2,AHCTF1,AHR,AIP,ALDH1A1,ALDOA,ALKBH3,ALX1,ANXA2,AP1G1,AP2M1,APOD,APRT,AQP1,ARF4,ARF6,ARHGAP31,ARHGEF12,ARID5B,ARIH2,ARPP19,ARRB1,ATF4,ATF7,ATG12,ATG9A,ATOX1,ATP1B1,ATP2B1,ATP2C1,ATP6V0C,ATXN3,BACE2,BAG1,BCL2L1,BCL6,BIN1,BIRC2,BLOC1S1,BMF,BMP1,BMP2,BMPR2,BNIP3L,BSCL2,BSG,BTBD7,C1GALT1,C1QA,C1QTNF6,CALCRL,CANX,CAPN1,CAPRIN1,CAPZA2,…
Organismal Survival	Morbidity or mortality	-7.893	526	22.6904	2.04e-23	ABCA3,ABCB6,ABCB7,ABL1,ACADVL,ACKR3,ACVR1,ADA,ADAR,ADCY3,ADNP,AGPAT2,AHCTF1,AHR,AIP,ALDH1A1,ALDOA,ALKBH3,ALX1,ANXA2,AP1G1,AP2M1,APOD,APRT,AQP1,ARF4,ARF6,ARHGAP31,ARHGEF12,ARID5B,ARIH2,ARPP19,ARRB1,ATF4,ATF7,ATG12,ATG9A,ATOX1,ATP1B1,ATP2B1,ATP2C1,ATP6V0C,ATXN3,BACE2,BAG1,BCL2L1,BCL6,BIN1,BIRC2,BLOC1S1,BMF,BMP1,BMP2,BMPR2,BNIP3L,BSCL2,BSG,BTBD7,C1GALT1,C1QA,C1QTNF6,CALCRL,CANX,CAPN1,CAPRIN1,CAPZA2,…
