# Supplementary material for: Cross-Species Analysis Reveals Co-Expressed Genes Regulating Antler Development in Cervidae
Source: Front Genet. 2022 May 18;13:878078. doi: 10.3389/fgene.2022.878078 (PMC9157503; doi:10.3389/fgene.2022.878078)
Supplement: Supplementary file 5 [file Table5.XLS]

## Sheet: Sheet0
Canonical Pathways	Activation z-score	# Molecules	-log(B-H p-value)	Molecules
Synaptogenesis Signaling Pathway	4.32	42	1.35	ADCY3,ADCY9,AP2A2,AP2M1,ATF4,CDC42,CREB1,CRK,CTNNB1,EFNA1,EFNA2,EFNB2,EIF4EBP1,EPHB3,EPHB4,FARP1,FGR,GOSR1,GOSR2,GPAA1,HSPA8,MAPK3,MARCKS,NAPG,NECTIN3,NSF,PAFAH1B1,PIK3R2,PRKACB,PRKAR1A,PRKAR1B,PRKAR2A,RAB3A,RAB5B,RAB5C,RAF1,RRAS2,STXBP1,THBS1,THBS2,THBS3,THBS4
ERK/MAPK Signaling	3.053	33	2.35	ATF4,CREB1,CRK,DUSP1,EIF4E,EIF4EBP1,ELF2,ELF4,ELK3,ITGA3,ITGB1,MAP2K2,MAPK3,PIK3R2,PLA2G4A,PPP1CA,PPP1R14B,PPP1R3C,PPP1R7,PPP2CB,PPP2R1A,PPP2R2A,PRKACB,PRKAR1A,PRKAR1B,PRKAR2A,RAC2,RAF1,RAPGEF3,RRAS2,SRF,YWHAQ,YWHAZ
Estrogen Receptor Signaling	2.885	54	3.36	ADCY3,ADCY9,ATF4,ATP5F1A,ATP5F1D,ATP5PB,CCND1,CDKN1A,CREB1,CYC1,EIF2B1,EIF2B3,EIF2B5,EIF4E,EIF4EBP1,FBXO32,FOXO4,GNA12,GNAI2,GNG5,GSK3A,HSP90B1,IGF2,IGF2R,MAP2K2,MAPK3,MED10,MED12,MED20,MED6,MMP19,MMP2,MYL6,MYL9,PDGFC,PIK3R2,PRKAB2,PRKACB,PRKAR1A,PRKAR1B,PRKAR2A,RAF1,RBFOX2,RELA,ROCK1,ROCK2,RRAS2,SDHD,SETD7,SRA1,TFAM,THRAP3,TYK2,ZDHHC7
BMP signaling pathway	2.84	16	1.48	BMP1,BMP2,BMP5,BMPR2,CREB1,MAGED1,MAP2K2,MAPK3,PRKACB,PRKAR1A,PRKAR1B,PRKAR2A,RAF1,RELA,RRAS2,XIAP
Role of PKR in Interferon Induction and Antiviral Response	2.837	22	1.99	CASP9,CHUK,COLEC12,FADD,HMGB1,HSP90B1,HSPA1A/HSPA1B,HSPA6,HSPA8,IFNAR1,IFNGR1,IRF3,IRF9,MAP2K7,MAPK3,MYD88,PDGFC,RELA,TAB2,TLR4,TRAF6,TYK2
Melanocyte Development and Pigmentation Signaling	2.828	18	1.69	ADCY3,ADCY9,ATF4,CREB1,CRK,KIT,KITLG,MAP2K2,MAPK3,PIK3R2,PRKACB,PRKAR1A,PRKAR1B,PRKAR2A,PTPN11,PTPN6,RAF1,RRAS2
ILK Signaling	2.646	34	2.76	ATF4,BMP2,CCND1,CDC42,CREB1,CTNNB1,FBLIM1,FLNA,GSK3A,IRS1,ITGB1,ITGB4,LIMS1,MAPK3,MYH10,MYL6,MYL9,PARVA,PDGFC,PDPK1,PIK3R2,PPP1R14B,PPP2CB,PPP2R1A,PPP2R2A,PTGS2,RAC2,RELA,RHOBTB2,RHOC,RHOG,RHOT2,RND3,TGFB1I1
Ephrin Receptor Signaling	2.558	30	1.99	ABL1,ATF4,CDC42,CREB1,CRK,CXCL12,EFNA1,EFNA2,EFNB2,EPHB3,EPHB4,GNA12,GNAI2,GNB1L,GNB2,GNG5,ITGA3,ITGB1,MAP2K2,MAP3K14,MAPK3,PDGFC,PTPN11,RAC2,RAF1,RASA1,ROCK1,ROCK2,RRAS2,SDC2
Regulation of eIF4 and p70S6K Signaling	2.496	43	8.67	AGO4,EIF2B1,EIF2B3,EIF2B5,EIF2S2,EIF3D,EIF3E,EIF3J,EIF4E,EIF4EBP1,EIF4G1,EIF4G3,FAU,IRS1,ITGA3,ITGB1,MAP2K2,MAPK3,PDPK1,PIK3R2,PPP2CB,PPP2R1A,PPP2R2A,RAF1,RPS10,RPS11,RPS13,RPS14,RPS15,RPS15A,RPS16,RPS17,RPS18,RPS19,RPS20,RPS23,RPS24,RPS3A,RPS4Y1,RPS5,RPS6,RPS9,RRAS2
PI3K/AKT Signaling	2.353	35	3.48	BCL2L1,CCND1,CDKN1A,CHUK,CSF2RB,CTNNB1,EIF4E,EIF4EBP1,GSK3A,HSP90B1,IFNAR1,IL10RB,IL11RA,IL13RA1,IL27RA,IL6ST,INPP5K,ITGA3,ITGB1,LIMS1,MAP2K2,MAPK3,PDPK1,PIK3R2,PPP2CB,PPP2R1A,PPP2R2A,PTGS2,RAF1,RELA,RRAS2,TYK2,YWHAE,YWHAQ,YWHAZ
Ephrin B Signaling	2.309	15	1.69	CDC42,CTNNB1,CXCL12,EFNB2,EPHB3,EPHB4,GNA12,GNAI2,GNB1L,GNB2,GNG5,MAPK3,RAC2,ROCK1,ROCK2
Phospholipase C Signaling	2.191	39	1.93	ADCY3,ADCY9,ARHGEF12,ARHGEF17,ARHGEF3,ATF4,BTK,CDC42,CREB1,FCGR2B,GNB1L,GNB2,GNG5,HDAC1,HDAC10,HDAC11,HMOX1,ITGA3,ITGB1,MAP2K2,MAPK3,MARCKS,MEF2D,MYL6,MYL9,PEBP1,PLA2G4A,PPP3R1,RAC2,RAF1,RAPGEF3,RELA,RHOBTB2,RHOC,RHOG,RHOT2,RND3,RRAS2,SYK
Colorectal Cancer Metastasis Signaling	2.121	39	2	ADCY3,ADCY9,APPL1,ARRB1,BCL2L1,CASP9,CCND1,CDC42,CTNNB1,FZD1,FZD2,GNB1L,GNB2,GNG5,GRK2,IFNGR1,IL6ST,MAP2K2,MAPK3,MMP19,MMP2,PDGFC,PIK3R2,PRKACB,PRKAR1A,PRKAR1B,PRKAR2A,PTGS2,RAC2,RELA,RHOBTB2,RHOC,RHOG,RHOT2,RND3,RRAS2,SMAD3,TLR4,TYK2
Cardiac Hypertrophy Signaling	2.058	40	2.67	ADCY3,ADCY9,ADSS2,CDC42,CREB1,EIF2B1,EIF2B3,EIF2B5,EIF4E,GNA12,GNAI2,GNB1L,GNB2,GNG5,IRS1,MAP2K2,MAP2K7,MAP3K14,MAPK3,MAPKAPK3,MEF2D,MYL6,MYL9,PIK3R2,PPP3R1,PRKACB,PRKAR1A,PRKAR1B,PRKAR2A,RAC2,RAF1,RHOBTB2,RHOC,RHOG,RHOT2,RND3,ROCK1,ROCK2,RRAS2,SRF
Sirtuin Signaling Pathway	2	52	4.07	ATG12,ATG14,ATG9A,ATP5F1A,ATP5F1D,ATP5PB,CYC1,EPAS1,FOXO4,GADD45G,GLS,HSF1,KAT2A,MAPK3,MAPK6,NAMPT,NDUFA10,NDUFA11,NDUFA12,NDUFA13,NDUFA4,NDUFA5,NDUFA6,NDUFA7,NDUFA8,NDUFAB1,NDUFB11,NDUFB4,NDUFB6,NDUFB7,NDUFB9,NDUFS4,NDUFS7,NDUFV1,NDUFV2,PAM16,POLR1D,POLR2F,RELA,SDHA,SDHD,SIRT2,SLC25A4,SREBF1,TIMM17A,TIMM17B,TOMM20,TOMM70,TUBA1B,VDAC1,VDAC2,XRCC5
Heme Degradation	-2	4	2.76	BLVRA,BLVRB,HMOX1,HMOX2
RhoGDI Signaling	-2.236	27	1.33	ARHGAP6,ARHGEF12,ARHGEF17,ARHGEF3,CDC42,GNA12,GNAI2,GNB1L,GNB2,GNG5,ITGA3,ITGB1,MSN,MYL6,MYL9,PIKFYVE,PIP4K2C,PIP5K1A,RAC2,RDX,RHOBTB2,RHOC,RHOG,RHOT2,RND3,ROCK1,ROCK2
Mitochondrial Dysfunction	-2.24	49	10.6	ATP5F1A,ATP5F1D,ATP5MC2,ATP5MG,ATP5PB,ATP5PO,BACE2,CASP9,CAT,COX4I1,COX5B,COX6A1,COX6B1,COX7A2,COX7A2L,CYC1,DMAC2L,FURIN,HSD17B10,MAOB,NDUFA10,NDUFA11,NDUFA12,NDUFA13,NDUFA4,NDUFA5,NDUFA6,NDUFA7,NDUFA8,NDUFAB1,NDUFB11,NDUFB4,NDUFB6,NDUFB7,NDUFB9,NDUFS4,NDUFS7,NDUFV1,NDUFV2,OGDH,PRDX5,PSEN1,RHOT2,SDHA,SDHD,TXNRD2,UQCRB,VDAC1,VDAC2
Oxidative Phosphorylation	-3.667	36	9.49	ATP5F1A,ATP5F1D,ATP5MC2,ATP5MG,ATP5PB,ATP5PO,COX4I1,COX5B,COX6A1,COX6B1,COX7A2,COX7A2L,CYC1,DMAC2L,NDUFA10,NDUFA11,NDUFA12,NDUFA13,NDUFA4,NDUFA5,NDUFA6,NDUFA7,NDUFA8,NDUFAB1,NDUFB11,NDUFB4,NDUFB6,NDUFB7,NDUFB9,NDUFS4,NDUFS7,NDUFV1,NDUFV2,SDHA,SDHD,UQCRB
