# Supplementary material for: Cross-Species Analysis Reveals Co-Expressed Genes Regulating Antler Development in Cervidae
Source: Front Genet. 2022 May 18;13:878078. doi: 10.3389/fgene.2022.878078 (PMC9157503; doi:10.3389/fgene.2022.878078)
Supplement: Supplementary file 6 [file Table1.XLSX]

## Sheet: Sheet1
Samples	Number of Paired-ends	Total base	Read1 Q30	Read2 Q30	Read1 GC%	Read2 GC%
CWD1	20460717	6138215100	0.9456	0.894	52.84	52.91
CWD2	20132883	6039864900	0.9469	0.9062	56.48	56.54
CWD3	20426511	6127953300	0.9436	0.8949	52.36	52.43
RD1	20230732	6069219600	0.9489	0.8838	53.14	53.3
RD2	20618477	6185543100	0.9495	0.8922	51.97	52.09
RD3	20512177	6153653100	0.9501	0.89	53.41	53.54
SD1	19412105	5435389400	0.9807	0.9506	54.87	54.93
SD2	16852044	4718572320	0.9611	0.9138	54.36	54.31
SD3	18152313	5082637640	0.9992	0.9821	53.88	53.9
MJ1	20362468	6108740400	0.9533	0.9139	53.47	53.5
MJ2	20616896	6185068800	0.9542	0.9191	54.52	54.55
MJ3	20483609	6145082700	0.9511	0.915	53.81	53.88
